# Supplementary material for: AP-4-mediated axonal transport controls endocannabinoid production in neurons
Source: Nat Commun. 2022 Feb 25;13:1058. doi: 10.1038/s41467-022-28609-w (PMC8881493; doi:10.1038/s41467-022-28609-w)
Supplement: Supplementary file 4 — Source Data [file 41467_2022_28609_MOESM4_ESM.xlsx]

## Sheet: Fig 1a_Supplementary Fig 1b
Fig. 1a/Supplementary Fig. 1b	New Sensitive MR Scoring
Protein names	Gene names	Lead protein ID	Median M score	Average R score	Average correlation across KO clones	Signifcant Hit
Serine incorporator 3	SERINC3	Q13530	45.2171	0.970228	0.96548	yes			Cut offs		M	4
Autophagy-related protein 9A	ATG9A	Q7Z3C6	39.0819	0.984795	0.97861	yes					R	0.92
Serine incorporator 1	SERINC1	Q9NRX5	33.9761	0.927622	0.96209	yes					Cross	0.9
Mannosyl-oligosaccharide 1,2-alpha-mannosidase IB	MAN1A2	O60476	10.6374	0.960201	0.952804	yes
Nucleoprotein TPR	TPR	P12270	8.82431	0.934589	0.98462	yes
Serine/threonine-protein kinase N2	PKN2	Q16513	7.33815	0.961191	0.971737	yes			Estimated FDR:		0.2
Tyrosine-protein phosphatase non-receptor type 9	PTPN9	P43378	5.7704	0.924981	0.923016	yes
Non-histone chromosomal protein HMG-14	HMGN1	P05114	5.74502	0.981571	0.994234	yes
Sn1-specific diacylglycerol lipase beta	DAGLB	Q8NCG7	4.82026	0.946817	0.909671	yes
High mobility group protein HMG-I/HMG-Y	HMGA1	P17096	4.35478	0.9478	0.973008	yes
Leucyl-cystinyl aminopeptidase;Leucyl-cystinyl aminopeptidase, pregnancy serum form	LNPEP	Q9UIQ6	4.05175	0.950795	0.932366	yes
Aladin	AAAS	Q9NRG9	0.249434	0.695458	0.667586
AP2-associated protein kinase 1	AAK1	Q2M2I8	0.29051	-0.374342	0.0873736
Alanine--tRNA ligase, cytoplasmic	AARS	P49588	0.249051	0.269446	0.0609171
Alanine--tRNA ligase, mitochondrial	AARS2	Q5JTZ9	10.3101	0.183473	0.606798
ATP-binding cassette sub-family B member 10, mitochondrial	ABCB10	Q9NRK6	0.545556	0.639412	0.635269
ATP-binding cassette sub-family B member 6, mitochondrial	ABCB6	Q9NP58	0.204322	0.668318	0.423365
ATP-binding cassette sub-family B member 7, mitochondrial	ABCB7	O75027	0.026643	-0.081598	-0.00303524
Multidrug resistance-associated protein 1	ABCC1	P33527	0.0239315	0.897866	0.897879
Canalicular multispecific organic anion transporter 1	ABCC2	Q92887	0.507666	0.761531	0.868493
Multidrug resistance-associated protein 4	ABCC4	O15439	0.101909	0.922398	0.974873
Multidrug resistance-associated protein 5	ABCC5	O15440	0.497916	0.745794	0.768063
ATP-binding cassette sub-family D member 1	ABCD1	P33897	0.536821	0.82796	0.979182
ATP-binding cassette sub-family D member 3	ABCD3	P28288	0.278532	0.959238	0.965809
ATP-binding cassette sub-family E member 1	ABCE1	P61221	0.0421491	0.715691	0.86763
ATP-binding cassette sub-family F member 1	ABCF1	Q8NE71	0.0376462	-0.405243	0.636524
ATP-binding cassette sub-family F member 2	ABCF2	Q9UG63	0.0447014	-0.146901	0.172147
ATP-binding cassette sub-family F member 3	ABCF3	Q9NUQ8	0.024476	0.439902	-0.190309
ATP-binding cassette sub-family G member 2	ABCG2	Q9UNQ0	0.0190877	0.670081	0.601399
Mycophenolic acid acyl-glucuronide esterase, mitochondrial	ABHD10	Q9NUJ1	0.047157	-0.461278	0.78867
Monoacylglycerol lipase ABHD12	ABHD12	Q8N2K0	1.57001	0.815301	0.58542
Abhydrolase domain-containing protein 16A	ABHD16A	O95870	0.193747	0.140831	0.110155
Alpha/beta hydrolase domain-containing protein 17B	ABHD17B	Q5VST6	0.171062	-0.146986	0.335718
Monoacylglycerol lipase ABHD6	ABHD6	Q9BV23	1.20896	0.549775	0.847916
Abl interactor 1	ABI1	Q8IZP0	0.0500835	0.548578	0.0271589
Tyrosine-protein kinase ABL1	ABL1	P00519	1.62818	0.915126	0.592129
Abelson tyrosine-protein kinase 2	ABL2	P42684	0.194729	0.692956	-0.28003
Actin-binding LIM protein 1	ABLIM1	O14639	2.0797	0.824423	0.530187
3-ketoacyl-CoA thiolase, peroxisomal	ACAA1	P09110	0.100554	0.910793	0.958934
3-ketoacyl-CoA thiolase, mitochondrial	ACAA2	P42765	0.176965	0.566979	0.60008
Acetyl-CoA carboxylase 1;Biotin carboxylase	ACACA	Q13085	0.39897	0.487615	0.420571
Acyl-CoA dehydrogenase family member 9, mitochondrial	ACAD9	Q9H845	0.535698	0.130666	0.878986
Medium-chain specific acyl-CoA dehydrogenase, mitochondrial	ACADM	P11310	0.0232645	0.868457	0.88405
Very long-chain specific acyl-CoA dehydrogenase, mitochondrial	ACADVL	P49748	0.0743467	-0.139847	0.097463
Arf-GAP with coiled-coil, ANK repeat and PH domain-containing protein 2	ACAP2	Q15057	0.679811	0.709811	-0.10279
Acetyl-CoA acetyltransferase, mitochondrial	ACAT1	P24752	0.0238962	-0.008765	0.0199128
Acetyl-CoA acetyltransferase, cytosolic	ACAT2	Q9BWD1	0.6526	-0.168319	0.179415
Golgi resident protein GCP60	ACBD3	Q9H3P7	0.688941	-0.0454475	-0.244467
Acyl-CoA-binding domain-containing protein 5	ACBD5	Q5T8D3	0.692962	0.836577	0.941383
Apoptotic chromatin condensation inducer in the nucleus	ACIN1	Q9UKV3	0.251348	0.717154	0.638288
ATP-citrate synthase	ACLY	P53396	0.0358273	0.15444	0.0037597
Cytoplasmic aconitate hydratase	ACO1	P21399	1.23145	-0.141571	0.710962
Aconitate hydratase, mitochondrial	ACO2	Q99798	0.0233549	-0.030371	0.028262
Acyl-coenzyme A thioesterase 1	ACOT1	Q86TX2	0.160303	-0.292625	0.937625
Acyl-coenzyme A thioesterase 13;Acyl-coenzyme A thioesterase 13, N-terminally processed	ACOT13	Q9NPJ3	0.0296415	0.177565	-0.2407
Cytosolic acyl coenzyme A thioester hydrolase	ACOT7	O00154	1.39475	0.487387	0.0519204
Acyl-coenzyme A thioesterase 9, mitochondrial	ACOT9	Q9Y305	0.0346341	0.0032985	0.225098
Peroxisomal acyl-coenzyme A oxidase 1	ACOX1	Q15067	0.569571	0.678851	0.918622
Low molecular weight phosphotyrosine protein phosphatase	ACP1	P24666	0.624511	0.013922	0.175425
Lysosomal acid phosphatase	ACP2	P11117	0.277483	0.864533	0.374316
Acyl-CoA synthetase family member 2, mitochondrial	ACSF2	Q96CM8	0.192891	0.691165	0.693957
Acyl-CoA synthetase family member 3, mitochondrial	ACSF3	Q4G176	0.0714125	-0.0124295	0.0830807
Long-chain-fatty-acid--CoA ligase 3	ACSL3	O95573	0.117347	0.83539	0.707237
Long-chain-fatty-acid--CoA ligase 4	ACSL4	O60488	0.177552	0.57659	0.938847
Actin, alpha skeletal muscle;Actin, alpha cardiac muscle 1;Actin, aortic smooth muscle;Actin, gamma-enteric smooth muscle	ACTA1;ACTC1;ACTA2;ACTG2	P68133	0.0579485	0.742283	0.487899
Actin, cytoplasmic 1;Actin, cytoplasmic 1, N-terminally processed	ACTB	P60709	0.970613	-0.0869591	0.797031
Actin, cytoplasmic 2;Actin, cytoplasmic 2, N-terminally processed	ACTG1	P63261	0.21707	0.511808	0.436796
Actin-like protein 6A	ACTL6A	O96019	0.658721	-0.0476225	-0.115053
Alpha-actinin-1	ACTN1	P12814	0.0499237	0.519552	0.431658
Alpha-actinin-4	ACTN4	O43707	0.0235114	-0.579597	-0.584682
Actin-related protein 10	ACTR10	Q9NZ32	1.84349	0.722144	0.845977
Alpha-centractin	ACTR1A	P61163	0.652266	0.895155	0.912294
Beta-centractin	ACTR1B	P42025	0.580739	0.330013	-0.0779718
Actin-related protein 2	ACTR2	P61160	0.0815318	0.354836	0.541988
Actin-related protein 3	ACTR3	P61158	0.238838	0.703875	0.704397
Disintegrin and metalloproteinase domain-containing protein 10	ADAM10	O14672	0.054841	0.929723	0.859367
Disintegrin and metalloproteinase domain-containing protein 15	ADAM15	Q13444	0.443607	0.362362	0.407656
Disintegrin and metalloproteinase domain-containing protein 17	ADAM17	P78536	0.30551	0.211248	0.690778
Disintegrin and metalloproteinase domain-containing protein 9	ADAM9	Q13443	0.0616269	0.084263	0.595973
Double-stranded RNA-specific adenosine deaminase	ADAR	P55265	0.114659	0.662673	0.854558
Atypical kinase ADCK3, mitochondrial	ADCK3	Q8NI60	0.203997	-0.314105	-0.00460816
Adenylate cyclase type 9	ADCY9	O60503	0.0616431	0.085675	0.591275
Alpha-adducin	ADD1	P35611	4.07745	0.724168	0.822919
Gamma-adducin	ADD3	Q9UEY8	1.87844	0.047432	0.12558
Alcohol dehydrogenase class-3	ADH5	P11766	2.99539	0.619562	0.364191
ADP-dependent glucokinase	ADPGK	Q9BRR6	0.51652	0.961942	0.633384
Poly(ADP-ribose) glycohydrolase ARH3	ADPRHL2	Q9NX46	24.3731	-0.027266	0.425162
Proteasomal ubiquitin receptor ADRM1	ADRM1	Q16186	0.327397	0.466631	0.506705
Adenylosuccinate lyase	ADSL	P30566	1.01638	0.484548	0.340982
Adenylosuccinate synthetase isozyme 2	ADSS	P30520	4.35614	0.755062	0.714824
Actin filament-associated protein 1	AFAP1	Q8N556	1.15529	0.899498	0.919622
AFG3-like protein 2	AFG3L2	Q9Y4W6	0.0181818	-0.032238	-0.00634338
Aftiphilin	AFTPH	Q6ULP2	1.7069	0.0362027	-0.132253
Arf-GAP with GTPase, ANK repeat and PH domain-containing protein 3	AGAP3	Q96P47	0.24584	0.166495	0.0540035
Arf-GAP domain and FG repeat-containing protein 1	AGFG1	P52594	3.12458	0.681032	0.750108
Arf-GAP domain and FG repeat-containing protein 2	AGFG2	O95081	18.8053	-0.0883345	0.852555
Acylglycerol kinase, mitochondrial	AGK	Q53H12	0.0548552	0.94177	0.874928
Glycogen debranching enzyme;4-alpha-glucanotransferase;Amylo-alpha-1,6-glucosidase	AGL	P35573	0.862351	0.678955	0.509871
Protein argonaute-1	AGO1	Q9UL18	0.839831	0.0659335	0.826959
Protein argonaute-2	AGO2	Q9UKV8	0.0813467	0.310644	0.597294
Protein argonaute-3	AGO3	Q9H9G7	0.231591	-0.044483	0.76566
1-acyl-sn-glycerol-3-phosphate acyltransferase alpha	AGPAT1	Q99943	4.44691	0.479214	0.624935
1-acyl-sn-glycerol-3-phosphate acyltransferase gamma	AGPAT3	Q9NRZ7	2.10901	0.190444	0.676515
1-acyl-sn-glycerol-3-phosphate acyltransferase epsilon	AGPAT5	Q9NUQ2	0.0451574	0.498298	0.90021
Glycerol-3-phosphate acyltransferase 4	AGPAT6	Q86UL3	1.47158	0.224379	0.20992
Alkyldihydroxyacetonephosphate synthase, peroxisomal	AGPS	O00116	0.658424	0.837384	0.960172
Agrin;Agrin N-terminal 110 kDa subunit;Agrin C-terminal 110 kDa subunit;Agrin C-terminal 90 kDa fragment;Agrin C-terminal 22 kDa fragment	AGRN	O00468	0.110661	0.853195	0.713778
Protein ELYS	AHCTF1	Q8WYP5	8.26645	0.919026	0.943578
Adenosylhomocysteinase	AHCY	P23526	0.906128	0.709663	0.136499
Putative adenosylhomocysteinase 2	AHCYL1	O43865	0.269167	0.09345	-0.384469
Neuroblast differentiation-associated protein AHNAK	AHNAK	Q09666	0.258755	0.412929	0.647758
Protein AHNAK2	AHNAK2	Q8IVF2	0.689925	0.726253	0.894502
Activator of 90 kDa heat shock protein ATPase homolog 1	AHSA1	O95433	0.105824	0.443494	-0.00923319
Apoptosis-inducing factor 1, mitochondrial	AIFM1	O95831	0.00178409	-0.071985	0.100576
Apoptosis-inducing factor 2	AIFM2	Q9BRQ8	1.06915	0.48222	0.174084
Aminoacyl tRNA synthase complex-interacting multifunctional protein 1;Endothelial monocyte-activating polypeptide 2	AIMP1	Q12904	0.632489	0.910371	0.565185
Aminoacyl tRNA synthase complex-interacting multifunctional protein 2	AIMP2	Q13155	1.22983	0.908435	0.545402
AH receptor-interacting protein	AIP	O00170	0.662391	-0.465176	0.520319
Adenylate kinase isoenzyme 1	AK1	P00568	0.152742	0.066653	-0.384995
Adenylate kinase 2, mitochondrial;Adenylate kinase 2, mitochondrial, N-terminally processed	AK2	P54819	0.132513	0.05351	-0.0335557
Adenylate kinase 4, mitochondrial	AK4	P27144	0.00293484	0.0103605	0.0184384
A-kinase anchor protein 1, mitochondrial	AKAP1	Q92667	0.146744	0.88977	0.981754
A-kinase anchor protein 13	AKAP13	Q12802	0.5892	-0.203418	0.530684
A-kinase anchor protein 9	AKAP9	Q99996	0.245891	0.405682	0.418614
Alcohol dehydrogenase [NADP(+)]	AKR1A1	P14550	0.62458	0.217583	-0.490676
Aldose reductase	AKR1B1	P15121	0.0966531	0.12479	-0.51868
Aflatoxin B1 aldehyde reductase member 2	AKR7A2	O43488	0.156909	-0.583847	-0.561093
Aldehyde dehydrogenase family 16 member A1	ALDH16A1	Q8IZ83	2.12308	0.146568	0.115723
Delta-1-pyrroline-5-carboxylate synthase;Glutamate 5-kinase;Gamma-glutamyl phosphate reductase	ALDH18A1	P54886	0.0133601	-0.975335	0.987184
Aldehyde dehydrogenase X, mitochondrial	ALDH1B1	P30837	0.057386	-0.0854485	-0.688856
Fatty aldehyde dehydrogenase	ALDH3A2	P51648	0.393948	0.938624	0.746517
Aldehyde dehydrogenase family 3 member B1	ALDH3B1	P43353	0.0446707	0.836742	0.870129
Delta-1-pyrroline-5-carboxylate dehydrogenase, mitochondrial	ALDH4A1	P30038	7.88092	0.531603	0.831925
Succinate-semialdehyde dehydrogenase, mitochondrial	ALDH5A1	P51649	0.0283018	-0.51532	-0.061199
Methylmalonate-semialdehyde dehydrogenase [acylating], mitochondrial	ALDH6A1	Q02252	0.710393	0.0917183	0.0879918
Alpha-aminoadipic semialdehyde dehydrogenase	ALDH7A1	P49419	0.0276232	0.0886635	0.130885
4-trimethylaminobutyraldehyde dehydrogenase	ALDH9A1	P49189	0.00549552	-0.826243	-0.879534
Fructose-bisphosphate aldolase A	ALDOA	P04075	0.249172	0.26423	-0.389362
Fructose-bisphosphate aldolase C	ALDOC	P09972	0.964144	0.2807	0.471407
Chitobiosyldiphosphodolichol beta-mannosyltransferase	ALG1	Q9BT22	0.433149	0.825439	0.872969
Alpha-1,3/1,6-mannosyltransferase ALG2	ALG2	Q9H553	0.194413	0.550774	0.434353
Dolichyl-phosphate beta-glucosyltransferase	ALG5	Q9Y673	0.139645	0.743522	0.748241
Dolichyl pyrophosphate Man9GlcNAc2 alpha-1,3-glucosyltransferase	ALG6	Q9Y672	1.82222	0.507788	0.520923
Probable dolichyl pyrophosphate Glc1Man9GlcNAc2 alpha-1,3-glucosyltransferase	ALG8	Q9BVK2	1.98662	0.27106	0.624981
Alpha-1,2-mannosyltransferase ALG9	ALG9	Q9H6U8	1.27967	0.737697	0.558826
Alkaline phosphatase, placental type	ALPP	P05187	0.376566	0.661446	0.52273
THO complex subunit 4	ALYREF	Q86V81	0.0234875	0.745675	0.905726
E3 ubiquitin-protein ligase AMFR	AMFR	Q9UKV5	1.28851	0.897448	0.485009
AMP deaminase 2	AMPD2	Q01433	2.78708	0.258965	-0.00571566
Anaphase-promoting complex subunit 1	ANAPC1	Q9H1A4	1.63272	0.331871	0.237049
Anaphase-promoting complex subunit 7	ANAPC7	Q9UJX3	0.0371165	0.483419	0.77407
Rabankyrin-5	ANKFY1	Q9P2R3	1.95441	0.384641	0.143954
Progressive ankylosis protein homolog	ANKH	Q9HCJ1	3.04366	0.07414	0.563445
Ankyrin repeat and KH domain-containing protein 1	ANKHD1	Q8IWZ3	0.0439178	0.442068	0.752114
Ankyrin repeat and LEM domain-containing protein 2	ANKLE2	Q86XL3	0.507187	0.775524	0.65655
Ankyrin repeat and MYND domain-containing protein 2	ANKMY2	Q8IV38	1.13733	-0.0642555	0.633057
Ankyrin repeat domain-containing protein 17	ANKRD17	O75179	0.0430694	0.517745	0.398465
Ankyrin repeat and zinc finger domain-containing protein 1	ANKZF1	Q9H8Y5	0.159195	0.459713	0.3576
Actin-binding protein anillin	ANLN	Q9NQW6	0.123667	0.0358365	0.336245
Anoctamin-10	ANO10	Q9NW15	2.25197	0.74761	0.486901
Anoctamin-6	ANO6	Q4KMQ2	0.0442812	0.557574	0.917962
Acidic leucine-rich nuclear phosphoprotein 32 family member A	ANP32A	P39687	1.0296	0.493909	0.375068
Acidic leucine-rich nuclear phosphoprotein 32 family member B	ANP32B	Q92688	0.549072	0.864414	-0.314619
Anthrax toxin receptor 1	ANTXR1	Q9H6X2	0.160176	0.803361	0.583659
Annexin A1	ANXA1	P04083	1.00772	0.77747	0.282858
Annexin A11	ANXA11	P50995	2.14043	0.295571	0.344296
Annexin A2	ANXA2	P07355	0.0141722	-0.143876	-0.0707915
Annexin A3	ANXA3	P12429	8.31124	0.554894	0.47365
Annexin A4	ANXA4	P09525	3.83762	-0.573777	0.435834
Annexin A5	ANXA5	P08758	0.671986	0.897307	0.402675
Annexin A6	ANXA6	P08133	0.0453011	-0.262463	-0.355734
Annexin A7	ANXA7	P20073	1.43819	0.26534	0.627415
AP-1 complex subunit beta-1	AP1B1	Q10567	0.0569825	0.73743	0.487212
AP-1 complex subunit gamma-1	AP1G1	O43747	0.157103	0.711607	0.687448
AP-1 complex subunit mu-1	AP1M1	Q9BXS5	0.0511035	0.617152	0.760836
AP-1 complex subunit sigma-1A	AP1S1	P61966	1.53791	0.143449	0.450332
AP-2 complex subunit alpha-1	AP2A1	O95782	0.0364223	0.89739	0.39262
AP-2 complex subunit alpha-2	AP2A2	O94973	0.0326156	0.848677	0.117231
AP-2 complex subunit beta	AP2B1	P63010	0.198894	0.357534	0.260564
AP-2 complex subunit mu	AP2M1	Q96CW1	0.0638555	0.963261	0.524856
AP-2 complex subunit sigma	AP2S1	P53680	0.0288662	0.175774	0.264925
AP-3 complex subunit beta-1	AP3B1	O00203	0.207904	0.931135	0.958895
AP-3 complex subunit delta-1	AP3D1	O14617	0.224272	0.909647	0.928786
AP-3 complex subunit mu-1	AP3M1	Q9Y2T2	0.150423	0.603786	0.90179
AP-3 complex subunit sigma-1	AP3S1	Q92572	5.95879	-0.30008	0.795081
Adenomatous polyposis coli protein	APC	P25054	0.428423	0.221573	0.458629
Acylamino-acid-releasing enzyme	APEH	P13798	2.5771	-0.485576	0.663019
DNA-(apurinic or apyrimidinic site) lyase;DNA-(apurinic or apyrimidinic site) lyase, mitochondrial	APEX1	P27695	0.100466	0.714028	-0.256399
Apoptosis inhibitor 5	API5	Q9BZZ5	0.152174	0.709741	0.893706
Amyloid-like protein 2	APLP2	Q06481	0.122094	0.484698	0.0173182
Adipocyte plasma membrane-associated protein	APMAP	Q9HDC9	0.496478	0.735963	0.682988
NAD(P)H-hydrate epimerase	APOA1BP	Q8NCW5	0.0286198	0.203108	0.0912409
DNA dC->dU-editing enzyme APOBEC-3C	APOBEC3C	Q9NRW3	0.0819997	0.825025	0.70533
Apolipoprotein L2	APOL2	Q9BQE5	1.01073	0.362377	0.491948
Apolipoprotein O	APOO	Q9BUR5	0.0119949	0.614623	0.766626
Amyloid beta A4 protein;N-APP;Soluble APP-alpha;Soluble APP-beta;C99;Beta-amyloid protein 42;Beta-amyloid protein 40;C83;P3(42);P3(40);C80;Gamma-secretase C-terminal fragment 59;Gamma-secretase C-terminal fragment 57;Gamma-secretase C-terminal fragment 50;C31	APP	P05067	0.0819884	0.825026	0.792039
Adenine phosphoribosyltransferase	APRT	P07741	0.935636	0.429183	-0.225065
Intron-binding protein aquarius	AQR	O60306	1.31763	0.835105	0.686269
Coatomer subunit delta	ARCN1	P48444	0.048422	-0.004412	0.204089
ADP-ribosylation factor 1	ARF1	P84077	0.113927	0.896586	-0.81487
ADP-ribosylation factor 4	ARF4	P18085	0.199425	0.66491	0.191541
ADP-ribosylation factor 5	ARF5	P84085	0.46566	0.430024	0.019859
ADP-ribosylation factor 6	ARF6	P62330	0.64612	0.460824	0.612816
ADP-ribosylation factor GTPase-activating protein 1	ARFGAP1	Q8N6T3	1.12953	0.372605	0.447335
ADP-ribosylation factor GTPase-activating protein 2	ARFGAP2	Q8N6H7	0.143325	-0.018392	0.261865
ADP-ribosylation factor GTPase-activating protein 3	ARFGAP3	Q9NP61	0.801947	0.193991	0.477427
Brefeldin A-inhibited guanine nucleotide-exchange protein 2	ARFGEF2	Q9Y6D5	0.157028	-0.779335	0.649218
Arfaptin-1	ARFIP1	P53367	2.6981	0.845865	0.590644
Arfaptin-2	ARFIP2	P53365	0.555527	0.736803	0.73067
ADP-ribosylation factor-related protein 1	ARFRP1	Q13795	2.8994	0.754664	0.831672
Rho GTPase-activating protein 1	ARHGAP1	Q07960	0.275862	0.419032	0.173753
Rho GTPase-activating protein 10	ARHGAP10	A1A4S6	0.555802	-0.603456	0.0543955
Rho GTPase-activating protein 12	ARHGAP12	Q8IWW6	0.133238	-0.752883	-0.43336
Rho GTPase-activating protein 17	ARHGAP17	Q68EM7	0.268147	0.557549	0.896864
Rho GTPase-activating protein 18	ARHGAP18	Q8N392	5.37352	0.691008	-0.184506
Rho GTPase-activating protein 21	ARHGAP21	Q5T5U3	0.0475679	0.425161	0.00296513
Rho GTPase-activating protein 35	ARHGAP35	Q9NRY4	0.0820799	0.608178	-0.10027
Rho GTPase-activating protein 5	ARHGAP5	Q13017	0.799681	0.02714	0.259327
Rho GDP-dissociation inhibitor 1	ARHGDIA	P52565	1.02326	0.749899	0.177457
Rho guanine nucleotide exchange factor 12	ARHGEF12	Q9NZN5	0.108512	0.580235	0.0730348
Rho guanine nucleotide exchange factor 18	ARHGEF18	Q6ZSZ5	2.25483	0.820929	0.701248
Rho guanine nucleotide exchange factor 2	ARHGEF2	Q92974	0.180047	0.289706	-0.245891
Rho guanine nucleotide exchange factor 5	ARHGEF5	Q12774	2.53373	0.428043	0.455996
Rho guanine nucleotide exchange factor 7	ARHGEF7	Q14155	0.135972	0.508914	0.451625
E3 ubiquitin-protein ligase ARIH1	ARIH1	Q9Y4X5	1.2678	0.384425	0.524466
ADP-ribosylation factor-like protein 1	ARL1	P40616	0.548945	0.0204245	-0.0663863
ADP-ribosylation factor-like protein 6-interacting protein 1	ARL6IP1	Q15041	1.18894	0.300374	0.36183
ADP-ribosylation factor-like protein 6-interacting protein 4	ARL6IP4	Q66PJ3	2.14453	0.060713	0.0480887
PRA1 family protein 3	ARL6IP5	O75915	0.120752	0.723367	0.324264
ADP-ribosylation factor-like protein 8A	ARL8A	Q96BM9	0.791169	0.842844	-0.245749
ADP-ribosylation factor-like protein 8B	ARL8B	Q9NVJ2	0.659403	0.220727	-0.26236
Armadillo repeat-containing protein 1	ARMC1	Q9NVT9	0.491165	-0.776846	0.892217
Armadillo repeat-containing protein 10	ARMC10	Q8N2F6	3.29328	-0.185886	0.479084
Actin-related protein 2/3 complex subunit 1A	ARPC1A	Q92747	0.673875	0.0914588	0.758485
Actin-related protein 2/3 complex subunit 1B	ARPC1B	O15143	0.0401256	0.618328	0.542964
Actin-related protein 2/3 complex subunit 2	ARPC2	O15144	0.499817	0.587055	0.607904
Actin-related protein 2/3 complex subunit 3	ARPC3	O15145	0.135448	-0.056432	0.843805
Actin-related protein 2/3 complex subunit 4	ARPC4	P59998	0.219188	0.201759	0.189032
Actin-related protein 2/3 complex subunit 5	ARPC5	O15511	0.267165	0.190458	0.181832
Actin-related protein 2/3 complex subunit 5-like protein	ARPC5L	Q9BPX5	0.0743738	0.341506	0.452227
Arpin	ARPIN	Q7Z6K5	3.33837	0.689064	0.667759
cAMP-regulated phosphoprotein 19	ARPP19	P56211	3.2772	0.406978	0.915831
Beta-arrestin-1	ARRB1	P49407	0.559925	0.511853	0.164043
Beta-arrestin-2	ARRB2	P32121	0.0820152	0.000373	0.00379446
Arrestin domain-containing protein 1	ARRDC1	Q8N5I2	1.28277	-0.528228	0.600381
Arylsulfatase B	ARSB	P15848	0.339692	-0.087647	0.0866204
Acid ceramidase;Acid ceramidase subunit alpha;Acid ceramidase subunit beta	ASAH1	Q13510	1.9731	-0.2866	0.814285
Arf-GAP with SH3 domain, ANK repeat and PH domain-containing protein 1	ASAP1	Q9ULH1	2.87528	0.975758	-0.757543
Activating signal cointegrator 1 complex subunit 1	ASCC1	Q8N9N2	0.667091	0.397259	-0.439804
Activating signal cointegrator 1 complex subunit 2	ASCC2	Q9H1I8	0.135953	0.091585	0.453518
Activating signal cointegrator 1 complex subunit 3	ASCC3	Q8N3C0	0.0277224	0.323267	0.516736
ATPase ASNA1	ASNA1	O43681	0.0319058	0.359293	0.526887
Asparagine synthetase [glutamine-hydrolyzing]	ASNS	P08243	1.01723	0.526821	-0.108609
Aspartyl/asparaginyl beta-hydroxylase	ASPH	Q12797	0.466232	0.804587	0.659601
Abnormal spindle-like microcephaly-associated protein	ASPM	Q8IZT6	4.50152	-0.0882955	0.183281
Argininosuccinate synthase	ASS1	P00966	0.190551	0.453357	-0.00934126
Protein asunder homolog	ASUN	Q9NVM9	0.97776	-0.077145	0.612564
ATPase family AAA domain-containing protein 1	ATAD1	Q8NBU5	0.0467317	0.901207	0.950341
ATPase family AAA domain-containing protein 3A	ATAD3A	Q9NVI7	0.0123287	0.788216	0.940013
Cyclic AMP-dependent transcription factor ATF-6 alpha;Processed cyclic AMP-dependent transcription factor ATF-6 alpha	ATF6	P18850	0.952023	0.921443	0.734105
Autophagy-related protein 16-1	ATG16L1	Q676U5	6.56171	0.143504	0.362822
Bifunctional purine biosynthesis protein PURH;Phosphoribosylaminoimidazolecarboxamide formyltransferase;IMP cyclohydrolase	ATIC	P31939	0.78866	0.502663	0.565316
Atlastin-2	ATL2	Q8NHH9	0.175674	0.828141	0.746079
Atlastin-3	ATL3	Q6DD88	0.0915594	0.798229	0.732628
Probable phospholipid-transporting ATPase IH	ATP11A	P98196	0.247608	0.396759	0.860512
Phospholipid-transporting ATPase IG	ATP11C	Q8NB49	0.0628291	0.895842	0.0490867
Manganese-transporting ATPase 13A1	ATP13A1	Q9HD20	0.396494	0.750622	0.761228
Probable cation-transporting ATPase 13A3	ATP13A3	Q9H7F0	0.922424	0.245907	0.350516
Sodium/potassium-transporting ATPase subunit alpha-1	ATP1A1	P05023	0.00818766	0.348899	0.455054
Sodium/potassium-transporting ATPase subunit beta-1	ATP1B1	P05026	0.0335478	-0.014971	-0.0360531
Sodium/potassium-transporting ATPase subunit beta-3	ATP1B3	P54709	0.0125329	0.860594	0.889795
Sarcoplasmic/endoplasmic reticulum calcium ATPase 2	ATP2A2	P16615	0.349555	0.85007	0.645594
Plasma membrane calcium-transporting ATPase 1	ATP2B1	P20020	0.0285608	0.205519	0.44
Plasma membrane calcium-transporting ATPase 3	ATP2B3	Q16720	8.58043	-0.910761	0.967783
Plasma membrane calcium-transporting ATPase 4	ATP2B4	P23634	0.0386689	0.387983	0.771445
Calcium-transporting ATPase type 2C member 1	ATP2C1	P98194	2.33003	0.949599	0.860754
ATP synthase subunit alpha, mitochondrial	ATP5A1	P25705	0.0701209	0.27007	0.356739
ATP synthase subunit beta, mitochondrial	ATP5B	P06576	0.0290887	-0.014414	0.0818724
ATP synthase subunit gamma, mitochondrial	ATP5C1	P36542	0.0605828	0.516327	0.620058
ATP synthase subunit epsilon, mitochondrial;ATP synthase subunit epsilon-like protein, mitochondrial	ATP5E;ATP5EP2	P56381	0.012277	-0.008675	0.046887
ATP synthase F(0) complex subunit B1, mitochondrial	ATP5F1	P24539	0.0329405	0.311248	0.471227
ATP synthase subunit d, mitochondrial	ATP5H	O75947	0.00817976	-0.0611535	0.0853616
ATP synthase subunit e, mitochondrial	ATP5I	P56385	0.0533732	0.940263	0.970602
ATP synthase-coupling factor 6, mitochondrial	ATP5J	P18859	0.0602284	0.584006	0.508833
ATP synthase subunit g, mitochondrial	ATP5L	O75964	0.166107	0.988547	0.98862
ATP synthase subunit O, mitochondrial	ATP5O	P48047	0.0321667	0.962368	0.984688
V-type proton ATPase subunit S1	ATP6AP1	Q15904	0.762439	0.906145	0.814882
Renin receptor	ATP6AP2	O75787	0.766504	-0.363461	0.279976
V-type proton ATPase 116 kDa subunit a isoform 1	ATP6V0A1	Q93050	0.290732	0.408744	0.114831
V-type proton ATPase 116 kDa subunit a isoform 2	ATP6V0A2	Q9Y487	0.39891	0.917994	0.727397
V-type proton ATPase 116 kDa subunit a isoform 4	ATP6V0A4	Q9HBG4	1.59413	0.377103	0.504724
V-type proton ATPase subunit d 1	ATP6V0D1	P61421	0.92696	0.502399	0.633869
V-type proton ATPase catalytic subunit A	ATP6V1A	P38606	0.0580778	0.801791	0.752447
V-type proton ATPase subunit B, brain isoform	ATP6V1B2	P21281	0.565269	0.847517	0.784221
V-type proton ATPase subunit C 1	ATP6V1C1	P21283	0.0647017	-0.4239	0.564207
V-type proton ATPase subunit E 1	ATP6V1E1	P36543	0.0805084	-0.104326	0.403003
V-type proton ATPase subunit F	ATP6V1F	Q16864	0.0991592	0.215701	0.327794
V-type proton ATPase subunit G 1	ATP6V1G1	O75348	0.619754	0.427478	0.343605
V-type proton ATPase subunit H	ATP6V1H	Q9UI12	0.194965	-0.0559945	0.324261
Copper-transporting ATPase 2;WND/140 kDa	ATP7B	P35670	0.98947	-0.922728	0.518425
Probable phospholipid-transporting ATPase IIA	ATP9A	O75110	0.68937	0.731957	0.686676
ATP synthase mitochondrial F1 complex assembly factor 1	ATPAF1	Q5TC12	0.129197	-0.715194	-0.656502
ATPase inhibitor, mitochondrial	ATPIF1	Q9UII2	4.76867	-0.508037	0.768928
Ataxin-10	ATXN10	Q9UBB4	0.111618	0.189972	-0.331063
Ataxin-2	ATXN2	Q99700	0.137643	-0.0779825	0.635211
Ataxin-2-like protein	ATXN2L	Q8WWM7	0.0484208	-0.113796	0.639635
Ancient ubiquitous protein 1	AUP1	Q9Y679	0.300042	0.845524	0.52952
Aurora kinase A	AURKA	O14965	0.122226	0.239711	0.173055
Aurora kinase B	AURKB	Q96GD4	2.63047	-0.273195	0.743093
Cell death regulator Aven	AVEN	Q9NQS1	0.795285	0.323895	0.432859
Late secretory pathway protein AVL9 homolog	AVL9	Q8NBF6	6.32097	0.86665	0.909279
Tyrosine-protein kinase receptor UFO	AXL	P30530	0.840112	0.332134	0.485595
Beta-2-microglobulin;Beta-2-microglobulin form pI 5.3	B2M	P61769	0.205812	0.171949	0.853547
Beta-1,3-glucosyltransferase	B3GALTL	Q6Y288	1.69004	0.650532	0.794449
Galactosylgalactosylxylosylprotein 3-beta-glucuronosyltransferase 3	B3GAT3	O94766	5.90869	-0.022877	-0.0357444
Beta-1,4-galactosyltransferase 1;Lactose synthase A protein;N-acetyllactosamine synthase;Beta-N-acetylglucosaminylglycopeptide beta-1,4-galactosyltransferase;Beta-N-acetylglucosaminyl-glycolipid beta-1,4-galactosyltransferase;Processed beta-1,4-galactosyltransferase 1	B4GALT1	P15291	0.739844	0.568971	0.646644
Beta-1,4-galactosyltransferase 5	B4GALT5	O43286	3.55535	0.578316	0.669068
Beta-secretase 2	BACE2	Q9Y5Z0	0.375236	0.556791	-0.192379
BAG family molecular chaperone regulator 1	BAG1	Q99933	0.198808	0.522478	0.429393
BAG family molecular chaperone regulator 2	BAG2	O95816	0.035679	0.717902	0.558722
BAG family molecular chaperone regulator 3	BAG3	O95817	0.563189	0.440343	0.753467
BAG family molecular chaperone regulator 5	BAG5	Q9UL15	1.67849	0.701452	0.522036
Large proline-rich protein BAG6	BAG6	P46379	0.254679	0.526387	0.486515
Brain-specific angiogenesis inhibitor 1-associated protein 2	BAIAP2	Q9UQB8	0.0934043	0.518562	0.301802
Brain-specific angiogenesis inhibitor 1-associated protein 2-like protein 1	BAIAP2L1	Q9UHR4	0.0699086	0.338814	0.106271
Barrier-to-autointegration factor;Barrier-to-autointegration factor, N-terminally processed	BANF1	O75531	0.21752	0.599456	0.799896
Brain acid soluble protein 1	BASP1	P80723	0.0517613	0.570186	0.731298
Apoptosis regulator BAX	BAX	Q07812	0.478022	0.627651	0.759421
Tyrosine-protein kinase BAZ1B	BAZ1B	Q9UIG0	3.26645	0.898908	0.982018
Basal cell adhesion molecule	BCAM	P50895	0.101791	0.025635	0.13503
B-cell receptor-associated protein 29	BCAP29	Q9UHQ4	0.358936	0.718477	0.743924
B-cell receptor-associated protein 31	BCAP31	P51572	0.155134	0.435063	0.7629
Breast cancer anti-estrogen resistance protein 1	BCAR1	P56945	2.18649	-0.146991	0.652335
Breast cancer anti-estrogen resistance protein 3	BCAR3	O75815	0.96943	-0.213315	0.242947
Pre-mRNA-splicing factor SPF27	BCAS2	O75934	0.0605091	0.782984	0.0841198
Branched-chain-amino-acid aminotransferase, mitochondrial	BCAT2	O15382	0.0939887	0.004928	0.0149673
BRCA2 and CDKN1A-interacting protein	BCCIP	Q9P287	0.238825	0.521409	0.829904
2-oxoisovalerate dehydrogenase subunit alpha, mitochondrial	BCKDHA	P12694	0.0158473	-0.110158	0.00619358
[3-methyl-2-oxobutanoate dehydrogenase [lipoamide]] kinase, mitochondrial	BCKDK	O14874	1.29607	0.841254	0.864123
Bcl-2-like protein 13	BCL2L13	Q9BXK5	0.0296899	-0.561848	0.530154
B-cell CLL/lymphoma 9-like protein	BCL9L	Q86UU0	3.71824	-0.582503	0.710209
Bcl-2-associated transcription factor 1	BCLAF1	Q9NYF8	5.56028	0.878343	0.846118
BET1 homolog	BET1	O15155	0.638968	0.398001	0.681716
Protein bicaudal D homolog 2	BICD2	Q8TD16	0.312697	0.299058	0.551187
Myc box-dependent-interacting protein 1	BIN1	O00499	0.275464	0.402025	0.833405
Bleomycin hydrolase	BLMH	Q13867	3.79964	0.566437	0.722324
Flavin reductase (NADPH)	BLVRB	P30043	0.779004	-0.113908	0.262975
Bone morphogenetic protein receptor type-1A	BMPR1A	P36894	0.947213	-0.787416	0.643322
Ribosome biogenesis protein BMS1 homolog	BMS1	Q14692	0.382049	0.267809	0.410032
Vesicle transport protein SEC20	BNIP1	Q12981	0.275667	0.773789	0.576558
BolA-like protein 2	BOLA2	Q9H3K6	1.20842	0.456978	0.111227
Ribosome biogenesis protein BOP1	BOP1	Q14137	1.35683	-0.0622695	0.317885
Valacyclovir hydrolase	BPHL	Q86WA6	76.0973	-0.586925	0.495621
3(2),5-bisphosphate nucleotidase 1	BPNT1	O95861	0.404616	-0.463678	0.397156
BRCA1-associated protein	BRAP	Q7Z569	0.17739	0.500796	0.71359
Lys-63-specific deubiquitinase BRCC36	BRCC3	P46736	3.24796	-0.099298	0.790063
Ribosome biogenesis protein BRX1 homolog	BRIX1	Q8TDN6	0.0494642	0.699711	0.621239
Protein BRICK1	BRK1	Q8WUW1	0.177259	0.557516	0.385383
BRO1 domain-containing protein BROX	BROX	Q5VW32	0.0376537	0.33221	-0.177459
Basigin	BSG	P35613	0.107308	0.375443	0.486341
Bone marrow stromal antigen 2	BST2	Q10589	0.447644	0.870449	0.830532
TATA-binding protein-associated factor 172	BTAF1	O14981	6.3111	-0.315173	0.714677
BTB/POZ domain-containing protein 1	BTBD1	Q9H0C5	4.76554	-0.019107	0.0888362
Transcription factor BTF3	BTF3	P20290	0.179954	0.394608	-0.14646
Transcription factor BTF3 homolog 4	BTF3L4	Q96K17	0.11381	0.433769	0.086595
Mitotic checkpoint serine/threonine-protein kinase BUB1 beta	BUB1B	O60566	2.11346	0.434401	0.412745
Mitotic checkpoint protein BUB3	BUB3	O43684	0.0668739	0.576267	0.883827
Protein BUD31 homolog	BUD31	P41223	0.245899	0.620175	0.32706
Bystin	BYSL	Q13895	2.21764	-0.165553	0.243253
Basic leucine zipper and W2 domain-containing protein 1	BZW1	Q7L1Q6	0.0259149	0.80032	0.464825
Basic leucine zipper and W2 domain-containing protein 2	BZW2	Q9Y6E2	0.0336168	0.928163	0.903802
UPF0668 protein C10orf76	C10orf76	Q5T2E6	1.37265	0.721477	0.814464
UPF0160 protein MYG1, mitochondrial	C12orf10	Q9HB07	1.14781	-0.0585139	-0.694459
Protein C10	C12orf57	Q99622	0.489797	0.0215135	-0.160399
UPF0568 protein C14orf166	C14orf166	Q9Y224	0.0677322	0.234944	0.653216
UPF0235 protein C15orf40	C15orf40	Q8WUR7	0.437301	0.100005	0.842188
RUS1 family protein C16orf58	C16orf58	Q96GQ5	1.61329	0.685883	0.81924
Uncharacterized protein C17orf59	C17orf59	Q96GS4	1.38599	0.181829	-0.136515
Protein Njmu-R1	C17orf75	Q9HAS0	0.170873	0.287473	0.165458
Uncharacterized protein C18orf8	C18orf8	Q96DM3	1.26418	0.917088	0.959485
Uncharacterized protein C19orf43	C19orf43	Q9BQ61	1.38818	0.648742	0.598827
Leydig cell tumor 10 kDa protein homolog	C19orf53	Q9UNZ5	0.129306	0.444412	0.202263
Uncharacterized protein C1orf122	C1orf122	Q6ZSJ8	1.60675	0.288336	0.662649
Complement component 1 Q subcomponent-binding protein, mitochondrial	C1QBP	Q07021	0.197995	-0.046571	0.097964
UPF0687 protein C20orf27	C20orf27	Q9GZN8	1.90585	0.281261	0.0977451
ES1 protein homolog, mitochondrial	C21orf33	P30042	0.00370168	-0.456931	-0.374954
UPF0769 protein C21orf59	C21orf59	P57076	0.942831	-0.564674	0.896222
C2 domain-containing protein 2	C2CD2	Q9Y426	0.33136	-0.35056	0.816884
C2 domain-containing protein 5	C2CD5	Q86YS7	0.214385	0.725823	0.584871
UPF0554 protein C2orf43	C2orf43	Q9H6V9	0.582581	0.835792	0.753429
Uncharacterized protein C2orf47, mitochondrial	C2orf47	Q8WWC4	0.155124	-0.756704	0.850593
Deleted in autism protein 1	C3orf58	Q8NDZ4	0.452441	0.194684	0.229018
Uncharacterized protein C7orf50	C7orf50	Q9BRJ6	0.584155	0.115189	0.54939
UPF0562 protein C7orf55;Putative RNA-binding protein Luc7-like 2	C7orf55;LUC7L2	Q96HJ9	0.431442	0.173067	0.608827
UPF0488 protein C8orf33	C8orf33	Q9H7E9	0.152793	0.7497	0.443019
Uncharacterized protein C9orf85	C9orf85	Q96MD7	1.05591	0.733212	-0.313256
Calcium-binding protein 39	CAB39	Q9Y376	0.376483	0.336606	0.538171
Cactin	CACTIN	Q8WUQ7	1.35355	-0.297432	0.818474
Calcyclin-binding protein	CACYBP	Q9HB71	0.0727648	0.537813	0.593419
CAD protein;Glutamine-dependent carbamoyl-phosphate synthase;Aspartate carbamoyltransferase;Dihydroorotase	CAD	P27708	0.200907	0.280385	0.0843473
Cell adhesion molecule 1	CADM1	Q9BY67	0.191505	0.888575	0.757292
Caldesmon	CALD1	Q05682	0.358061	0.970028	-0.533433
Calmodulin	CALM1	P62158	0.0277671	0.0131265	-0.393129
Calreticulin	CALR	P27797	0.451307	0.750357	0.434945
Calumenin	CALU	O43852	0.267245	0.842599	0.65624
Calcium/calmodulin-dependent protein kinase type II subunit delta	CAMK2D	Q13557	0.47068	0.053245	0.432203
Calcium/calmodulin-dependent protein kinase type II subunit gamma	CAMK2G	Q13555	0.291168	0.624157	0.710083
Calmodulin-regulated spectrin-associated protein 1	CAMSAP1	Q5T5Y3	1.63486	0.370894	0.874043
Calmodulin-regulated spectrin-associated protein 2	CAMSAP2	Q08AD1	0.15503	0.312095	0.433035
Calmodulin-regulated spectrin-associated protein 3	CAMSAP3	Q9P1Y5	3.39679	-0.334347	0.25793
Cullin-associated NEDD8-dissociated protein 1	CAND1	Q86VP6	0.36426	0.936519	-0.334439
Soluble calcium-activated nucleotidase 1	CANT1	Q8WVQ1	2.23481	0.545621	0.632627
Calnexin	CANX	P27824	0.382995	0.858345	0.637953
Adenylyl cyclase-associated protein 1	CAP1	Q01518	0.126226	0.20802	0.471226
Macrophage-capping protein	CAPG	P40121	0.0436222	-0.031706	0.0950534
Calpain-2 catalytic subunit	CAPN2	P17655	0.695629	0.573883	0.0830527
Calpain-7	CAPN7	Q9Y6W3	3.94374	-0.344881	0.852797
Calpain small subunit 1	CAPNS1	P04632	0.476306	0.729391	0.256518
Caprin-1	CAPRIN1	Q14444	0.104245	0.600353	0.156176
F-actin-capping protein subunit alpha-1	CAPZA1	P52907	0.0815341	-0.290687	0.710518
F-actin-capping protein subunit alpha-2	CAPZA2	P47755	0.0560548	-0.197856	0.826962
F-actin-capping protein subunit beta	CAPZB	P47756	0.130248	0.277871	0.475845
Calcium-regulated heat stable protein 1	CARHSP1	Q9Y2V2	1.47057	0.583702	0.398056
Histone-arginine methyltransferase CARM1	CARM1	Q86X55	0.764389	0.452082	0.316491
Cysteine--tRNA ligase, cytoplasmic	CARS	P49589	0.0900555	0.733356	-0.0400812
Probable cysteine--tRNA ligase, mitochondrial	CARS2	Q9HA77	0.850521	0.616823	0.482678
Protein CASC3	CASC3	O15234	0.0437892	-0.299965	-0.328607
Protein CASC4	CASC4	Q6P4E1	0.421866	0.951625	0.961724
Peripheral plasma membrane protein CASK	CASK	O14936	2.90669	0.412373	0.408671
Caskin-2	CASKIN2	Q8WXE0	0.448216	0.923619	0.817814
Calpastatin	CAST	P20810	0.0299665	0.393572	0.257419
Catalase	CAT	P04040	0.208121	0.761589	0.898326
Caveolin-1	CAV1	Q03135	0.021234	0.632467	0.830786
Caveolin-2	CAV2	P51636	1.02358	0.777371	0.847363
Carbonyl reductase [NADPH] 1	CBR1	P16152	0.275795	-0.558785	0.662703
Carbonyl reductase family member 4	CBR4	Q8N4T8	0.0756873	0.46979	0.323523
Cystathionine beta-synthase	CBS	P35520	0.947658	0.287665	0.415219
E3 SUMO-protein ligase CBX4	CBX4	O00257	72.8019	0.0588623	0.532178
Chromobox protein homolog 5	CBX5	P45973	0.584655	0.341892	0.570962
Chromobox protein homolog 8	CBX8	Q9HC52	9.40518	0.29226	0.264107
Coiled-coil and C2 domain-containing protein 1A	CC2D1A	Q6P1N0	0.0151322	0.0986168	0.691888
Cell division cycle and apoptosis regulator protein 1	CCAR1	Q8IX12	1.07512	0.362415	0.618946
Cell cycle and apoptosis regulator protein 2	CCAR2	Q8N163	0.511878	-0.387087	0.831638
Kynurenine--oxoglutarate transaminase 3	CCBL2	Q6YP21	0.103272	0.0712495	0.0614003
Coiled-coil domain-containing protein 115	CCDC115	Q96NT0	5.43828	0.0732605	-0.0700371
Coiled-coil domain-containing protein 12	CCDC12	Q8WUD4	6.0046	-0.616105	0.688017
Coiled-coil domain-containing protein 124	CCDC124	Q96CT7	0.0177144	0.45381	0.839921
Coiled-coil domain-containing protein 132	CCDC132	Q96JG6	0.0802878	0.63507	0.113976
Coiled-coil domain-containing protein 134	CCDC134	Q9H6E4	0.633673	0.251072	0.559528
Coiled-coil domain-containing protein 137	CCDC137	Q6PK04	1.47791	-0.0574183	-0.153716
Coiled-coil domain-containing protein 25	CCDC25	Q86WR0	0.445159	0.579148	0.411772
Coiled-coil domain-containing protein 47	CCDC47	Q96A33	0.452459	0.710025	0.638863
Coiled-coil domain-containing protein 50	CCDC50	Q8IVM0	4.0447	0.0096345	0.300525
Coiled-coil domain-containing protein 51	CCDC51	Q96ER9	0.902531	0.593361	0.751123
Coiled-coil domain-containing protein 58	CCDC58	Q4VC31	0.163041	0.30489	0.19505
Coiled-coil domain-containing protein 6	CCDC6	Q16204	5.56411	0.885949	0.918278
Coiled-coil domain-containing protein 86	CCDC86	Q9H6F5	4.58681	0.816292	0.902778
Girdin	CCDC88A	Q3V6T2	0.480892	-0.0203125	0.107637
Coiled-coil domain-containing protein 9	CCDC9	Q9Y3X0	0.135672	0.845385	0.753214
Coiled-coil domain-containing protein 93	CCDC93	Q567U6	4.33874	-0.460399	0.247703
Cyclin-A2	CCNA2	P20248	0.0163261	-0.361477	-0.0923791
G2/mitotic-specific cyclin-B1	CCNB1	P14635	0.0800343	0.43607	0.505289
G2/mitotic-specific cyclin-B2	CCNB2	O95067	0.407505	0.230963	0.171905
Cyclin-H	CCNH	P51946	0.658682	0.140011	0.110559
Cyclin-T1	CCNT1	O60563	1.17629	0.241224	0.69893
Cell cycle progression protein 1	CCPG1	Q9ULG6	0.413363	0.490171	0.49986
T-complex protein 1 subunit beta	CCT2	P78371	0.015824	0.145469	0.0679486
T-complex protein 1 subunit gamma	CCT3	P49368	0.0215139	0.302308	0.0947113
T-complex protein 1 subunit delta	CCT4	P50991	0.0259744	0.481204	0.307718
T-complex protein 1 subunit epsilon	CCT5	P48643	0.0232582	0.056368	-0.156689
T-complex protein 1 subunit zeta	CCT6A	P40227	0.0326534	0.386624	0.0555703
T-complex protein 1 subunit eta	CCT7	Q99832	0.0232566	0.0862585	0.0314295
T-complex protein 1 subunit theta	CCT8	P50990	0.0163615	0.189625	0.163699
Vacuolar fusion protein CCZ1 homolog;Vacuolar fusion protein CCZ1 homolog B	CCZ1;CCZ1B	P86791	0.370742	0.514385	0.0851892
CD109 antigen	CD109	Q6YHK3	0.0120893	0.348929	0.616219
CD151 antigen	CD151	P48509	0.0821115	0.721028	0.218889
CD276 antigen	CD276	Q5ZPR3	0.584698	-0.298882	-0.11894
CD2-associated protein	CD2AP	Q9Y5K6	0.258905	0.297706	0.56266
CD320 antigen	CD320	Q9NPF0	0.195393	0.781069	0.771354
DNA-directed RNA polymerase I subunit RPA34	CD3EAP	O15446	0.24547	0.521653	0.211844
CD44 antigen	CD44	P16070	0.0180738	0.089223	0.0400922
Membrane cofactor protein	CD46	P15529	0.0468397	0.543065	0.719572
Leukocyte surface antigen CD47	CD47	Q08722	0.157206	0.312961	0.607783
Complement decay-accelerating factor	CD55	P08174	0.0523473	0.830632	0.71782
Lymphocyte function-associated antigen 3	CD58	P19256	0.836385	0.780862	0.850674
CD59 glycoprotein	CD59	P13987	0.0486816	0.333186	0.544466
CD63 antigen	CD63	P08962	0.349747	5.95e-05	0.634531
CD70 antigen	CD70	P32970	0.936141	0.545048	0.532398
CD81 antigen	CD81	P60033	0.109372	0.642477	0.158405
CD9 antigen	CD9	P21926	0.106061	0.0018965	0.388765
CD97 antigen;CD97 antigen subunit alpha;CD97 antigen subunit beta	CD97	P48960	0.0845098	-0.0132365	-0.354408
CD99 antigen	CD99	P14209	0.0130458	-0.0474465	-0.110903
Cell division cycle protein 123 homolog	CDC123	O75794	0.430405	0.43233	-0.300977
Cell division cycle protein 16 homolog	CDC16	Q13042	0.666735	0.327044	0.145063
Cell division cycle protein 20 homolog	CDC20	Q12834	0.15216	0.79505	0.884359
Cell division cycle protein 23 homolog	CDC23	Q9UJX2	1.2111	0.833031	0.908894
Cell division cycle protein 27 homolog	CDC27	P30260	0.293649	0.207488	0.811129
Hsp90 co-chaperone Cdc37;Hsp90 co-chaperone Cdc37, N-terminally processed	CDC37	Q16543	0.0648428	-0.206236	-0.13533
Pre-mRNA-processing factor 17	CDC40	O60508	0.665454	-0.665925	0.683172
Cell division control protein 42 homolog	CDC42	P60953	0.039153	-0.0384719	-0.0441612
Serine/threonine-protein kinase MRCK alpha	CDC42BPA	Q5VT25	0.185296	-0.415004	0.452828
Serine/threonine-protein kinase MRCK beta	CDC42BPB	Q9Y5S2	0.116471	0.628722	0.534919
Cdc42 effector protein 1	CDC42EP1	Q00587	0.430579	-0.265785	-0.0747869
Cdc42 effector protein 4	CDC42EP4	Q9H3Q1	0.699499	0.512165	0.787671
Cell division control protein 45 homolog	CDC45	O75419	3.7841	-0.109529	0.451877
Cell division cycle 5-like protein	CDC5L	Q99459	0.0787231	0.333859	0.451734
Cell division control protein 6 homolog	CDC6	Q99741	2.0721	0.240511	0.732115
Parafibromin	CDC73	Q6P1J9	0.747662	-0.364079	0.524479
Cell division cycle-associated protein 3	CDCA3	Q99618	0.0983122	0.346935	0.568484
Cyclin-dependent kinase 1	CDK1	P06493	0.031269	0.145352	0.0952673
Cyclin-dependent kinase 12	CDK12	Q9NYV4	0.68928	-0.026503	0.794509
Cyclin-dependent kinase 13	CDK13	Q14004	51.0359	0.700249	0.889275
Cyclin-dependent kinase 16	CDK16	Q00536	3.57053	0.332215	0.74943
Cyclin-dependent kinase 17	CDK17	Q00537	1.19911	0.596734	0.888497
Cyclin-dependent kinase 2	CDK2	P24941	0.122245	0.100528	0.172652
Cyclin-dependent kinase 4	CDK4	P11802	1.26504	0.246119	0.518225
Cyclin-dependent-like kinase 5	CDK5	Q00535	0.673694	-0.41523	0.529915
CDK5 regulatory subunit-associated protein 1	CDK5RAP1	Q96SZ6	1.6958	-0.46849	0.277202
CDK5 regulatory subunit-associated protein 2	CDK5RAP2	Q96SN8	0.476223	0.0835865	-0.200358
CDK5 regulatory subunit-associated protein 3	CDK5RAP3	Q96JB5	0.331114	0.93057	0.724373
Cyclin-dependent kinase 7	CDK7	P50613	3.82427	0.509456	0.442572
Cyclin-dependent kinase 9	CDK9	P50750	0.50426	0.715944	0.731149
Threonylcarbamoyladenosine tRNA methylthiotransferase	CDKAL1	Q5VV42	0.177608	0.854615	0.540415
Cyclin-dependent kinase inhibitor 2A	CDKN2A	P42771	0.239995	0.235264	-0.297968
CDKN2A-interacting protein	CDKN2AIP	Q9NXV6	0.0646771	-0.128105	-0.0515206
Phosphatidate cytidylyltransferase 2	CDS2	O95674	1.05379	0.931143	0.575094
Protein CDV3 homolog	CDV3	Q9UKY7	0.0319048	0.498248	-0.167103
CCAAT/enhancer-binding protein zeta	CEBPZ	Q03701	1.5804	0.204689	0.894847
Protein CEBPZOS	CEBPZOS	A8MTT3	0.0575878	-0.62089	0.10407
Cat eye syndrome critical region protein 5	CECR5	Q9BXW7	0.616197	-0.664058	0.342901
CUGBP Elav-like family member 1	CELF1	Q92879	0.0351268	0.394607	0.574747
Cadherin EGF LAG seven-pass G-type receptor 1	CELSR1	Q9NYQ6	0.173861	-0.143108	-0.0778567
Cadherin EGF LAG seven-pass G-type receptor 2	CELSR2	Q9HCU4	0.472849	-0.720559	0.775261
Centromere-associated protein E	CENPE	Q02224	4.41195	-0.068983	0.689859
Centromere protein F	CENPF	P49454	0.445054	0.869964	0.918862
Centrosomal protein of 131 kDa	CEP131	Q9UPN4	0.40375	0.657242	-0.277982
Centrosomal protein of 170 kDa	CEP170	Q5SW79	0.104626	0.263957	0.244313
Centrosome-associated protein 350	CEP350	Q5VT06	2.08042	-0.0445905	0.0760207
Centrosomal protein of 41 kDa	CEP41	Q9BYV8	5.89923	-0.722549	0.726351
Centrosomal protein of 55 kDa	CEP55	Q53EZ4	0.0966142	0.255387	0.828145
Centrosomal protein of 57 kDa	CEP57	Q86XR8	3.21051	0.213783	0.445241
Choline/ethanolaminephosphotransferase 1	CEPT1	Q9Y6K0	0.652613	0.686042	0.660883
Ceramide synthase 2	CERS2	Q96G23	0.407289	0.903774	0.655287
Carboxylesterase 3	CES3	Q6UWW8	1.99687	-0.226522	-0.206497
Cilia- and flagella-associated protein 20	CFAP20	Q9Y6A4	0.524326	-0.580655	0.75157
Cilia- and flagella-associated protein 97	CFAP97	Q9P2B7	0.787647	0.486079	0.92607
Cofilin-1	CFL1	P23528	0.273777	0.003607	-0.273099
Cofilin-2	CFL2	Q9Y281	0.222265	-0.429009	0.154829
Chromatin assembly factor 1 subunit B	CHAF1B	Q13112	2.75923	0.714352	0.741978
Coiled-coil-helix-coiled-coil-helix domain-containing protein 2;Putative coiled-coil-helix-coiled-coil-helix domain-containing protein CHCHD2P9, mitochondrial	CHCHD2;CHCHD2P9	Q9Y6H1	0.244393	0.595431	0.460225
MICOS complex subunit MIC19	CHCHD3	Q9NX63	0.0122942	-0.0247475	0.113541
Mitochondrial intermembrane space import and assembly protein 40	CHCHD4	Q8N4Q1	0.0208376	0.841336	0.923241
Chromodomain-helicase-DNA-binding protein 1-like	CHD1L	Q86WJ1	2.71268	0.783092	0.869871
Chromodomain-helicase-DNA-binding protein 4	CHD4	Q14839	3.04922	0.617419	0.576659
Serine/threonine-protein kinase Chk1	CHEK1	O14757	0.180844	-0.0146805	0.00491615
Calcium homeostasis endoplasmic reticulum protein	CHERP	Q8IWX8	0.965017	0.644543	0.879953
Chitinase domain-containing protein 1	CHID1	Q9BWS9	0.295955	0.546565	0.789432
Charged multivesicular body protein 1a	CHMP1A	Q9HD42	0.312824	0.114569	0.7704
Charged multivesicular body protein 1b	CHMP1B	Q7LBR1	0.431395	0.395443	0.36184
Charged multivesicular body protein 2a	CHMP2A	O43633	2.91595	-0.0891145	0.175741
Charged multivesicular body protein 2b	CHMP2B	Q9UQN3	1.23559	0.546935	-0.0140857
Charged multivesicular body protein 4a	CHMP4A	Q9BY43	5.96272	0.679791	0.812488
Charged multivesicular body protein 4b	CHMP4B	Q9H444	0.296163	0.781915	0.668566
Charged multivesicular body protein 5	CHMP5	Q9NZZ3	0.548886	0.462722	0.764727
Charged multivesicular body protein 6	CHMP6	Q96FZ7	0.274805	0.936582	0.949682
Cysteine and histidine-rich domain-containing protein 1	CHORDC1	Q9UHD1	0.558442	0.33478	0.328475
Calcineurin B homologous protein 1	CHP1	Q99653	0.188504	0.659801	0.394814
Carbohydrate sulfotransferase 14	CHST14	Q8NCH0	1.89331	0.769849	0.760038
Carbohydrate sulfotransferase 3	CHST3	Q7LGC8	2.01078	0.0746595	0.117694
Chromosome transmission fidelity protein 18 homolog	CHTF18	Q8WVB6	0.294156	0.382939	0.551878
Chromatin target of PRMT1 protein	CHTOP	Q9Y3Y2	1.73278	-0.0926341	0.719034
Probable cytosolic iron-sulfur protein assembly protein CIAO1	CIAO1	O76071	0.308323	-0.101227	0.298656
Anamorsin	CIAPIN1	Q6FI81	0.91779	0.163612	0.766258
Cold-inducible RNA-binding protein	CIRBP	Q14011	0.173301	0.011551	0.500479
Cirhin	CIRH1A	Q969X6	0.225766	0.489236	0.304764
CDGSH iron-sulfur domain-containing protein 1	CISD1	Q9NZ45	0.0576519	0.306272	0.618952
CDGSH iron-sulfur domain-containing protein 2	CISD2	Q8N5K1	0.208177	0.827163	0.700902
Citron Rho-interacting kinase	CIT	O14578	0.897781	0.699776	0.85658
Cytoskeleton-associated protein 2	CKAP2	Q8WWK9	0.0819844	-0.182338	0.146845
Cytoskeleton-associated protein 4	CKAP4	Q07065	0.548611	0.609112	0.763749
Cytoskeleton-associated protein 5	CKAP5	Q14008	0.0376776	0.54013	0.908559
Creatine kinase B-type	CKB	P12277	1.28001	0.463028	-0.00748252
Creatine kinase U-type, mitochondrial	CKMT1A	P12532	2.03023	-0.074923	0.221499
Cyclin-dependent kinases regulatory subunit 1	CKS1B	P61024	0.0532445	0.507373	-0.214101
Cyclin-dependent kinases regulatory subunit 2	CKS2	P33552	0.245727	0.89767	0.77496
CLIP-associating protein 1	CLASP1	Q7Z460	0.16024	0.736737	0.954911
CLIP-associating protein 2	CLASP2	O75122	0.114995	0.196416	0.937378
Chloride channel CLIC-like protein 1	CLCC1	Q96S66	0.441504	0.708465	0.458541
H(+)/Cl(-) exchange transporter 3	CLCN3	P51790	0.797863	0.07143	0.638095
H(+)/Cl(-) exchange transporter 7	CLCN7	P51798	0.659781	0.55642	0.0622615
Protein CLEC16A	CLEC16A	Q2KHT3	5.59562	-0.786431	0.917977
Chloride intracellular channel protein 1	CLIC1	O00299	0.393573	0.303108	0.015278
Chloride intracellular channel protein 4	CLIC4	Q9Y696	0.671925	0.378211	-0.0251859
Clathrin interactor 1	CLINT1	Q14677	0.877488	-0.0674955	-0.0877112
CAP-Gly domain-containing linker protein 1	CLIP1	P30622	0.38961	0.568608	0.518237
CXADR-like membrane protein	CLMP	Q9H6B4	0.090312	-0.0664095	0.217495
Battenin	CLN3	Q13286	0.494905	0.751583	-0.523982
Ceroid-lipofuscinosis neuronal protein 5	CLN5	O75503	1.70314	0.753747	0.714817
Caseinolytic peptidase B protein homolog	CLPB	Q9H078	0.0626979	0.90901	0.864589
ATP-dependent Clp protease proteolytic subunit, mitochondrial	CLPP	Q16740	0.00512393	-0.838324	-0.451785
Cleft lip and palate transmembrane protein 1	CLPTM1	O96005	1.28924	0.67174	0.700618
Cleft lip and palate transmembrane protein 1-like protein	CLPTM1L	Q96KA5	0.248867	0.584167	0.180045
ATP-dependent Clp protease ATP-binding subunit clpX-like, mitochondrial	CLPX	O76031	0.036369	-0.0011605	-0.00149519
Clathrin light chain A	CLTA	P09496	0.0646074	0.46759	-0.158381
Clathrin light chain B	CLTB	P09497	0.198949	0.249251	-0.648352
Clathrin heavy chain 1	CLTC	Q00610	0.0134784	0.215944	-0.0445507
Clathrin heavy chain 2	CLTCL1	P53675	0.232186	0.344841	0.750739
Clusterin;Clusterin beta chain;Clusterin alpha chain	CLU	P10909	0.108197	0.864883	0.80374
Clustered mitochondria protein homolog	CLUH	O75153	0.0409583	-0.0018695	0.116275
Carboxymethylenebutenolidase homolog	CMBL	Q96DG6	0.948623	0.361927	0.296355
COX assembly mitochondrial protein homolog	CMC1	Q7Z7K0	0.284412	0.016874	0.0272193
COX assembly mitochondrial protein 2 homolog	CMC2	Q9NRP2	0.281925	0.810569	0.977738
UMP-CMP kinase	CMPK1	P30085	0.93146	0.017978	0.556973
Protein CMSS1	CMSS1	Q9BQ75	24.2232	-0.0740295	0.61493
Cap-specific mRNA (nucleoside-2-O-)-methyltransferase 1	CMTR1	Q8N1G2	2.3145	0.588737	0.59267
Cellular nucleic acid-binding protein	CNBP	P62633	0.0174345	0.271064	0.365905
Cytosolic non-specific dipeptidase	CNDP2	Q96KP4	1.30562	0.273302	-0.118529
Protein cornichon homolog 4	CNIH4	Q9P003	0.292035	0.443428	0.438165
Calponin-2	CNN2	Q99439	2.62271	-0.171571	0.991516
Metal transporter CNNM2	CNNM2	Q9H8M5	2.26832	0.072709	0.735919
Metal transporter CNNM3	CNNM3	Q8NE01	0.0295615	0.231785	0.538493
CCR4-NOT transcription complex subunit 1	CNOT1	A5YKK6	0.0795219	0.412446	0.704336
CCR4-NOT transcription complex subunit 10	CNOT10	Q9H9A5	0.217079	0.438723	0.790219
CCR4-NOT transcription complex subunit 11	CNOT11	Q9UKZ1	0.124418	0.0023845	0.400993
CCR4-NOT transcription complex subunit 2	CNOT2	Q9NZN8	0.387443	0.0652565	0.557265
CCR4-NOT transcription complex subunit 3	CNOT3	O75175	0.266207	0.0841747	0.794507
CCR4-NOT transcription complex subunit 6	CNOT6	Q9ULM6	3.61458	0.277828	0.584081
CCR4-NOT transcription complex subunit 6-like	CNOT6L	Q96LI5	3.54741	0.571425	0.510681
CCR4-NOT transcription complex subunit 7	CNOT7	Q9UIV1	0.185238	0.404709	0.512731
CCR4-NOT transcription complex subunit 8	CNOT8	Q9UFF9	0.608212	-0.240542	0.638273
2,3-cyclic-nucleotide 3-phosphodiesterase	CNP	P09543	0.0471107	0.249047	0.406043
Protein canopy homolog 2	CNPY2	Q9Y2B0	0.315304	0.802952	0.687866
Protein canopy homolog 3	CNPY3	Q9BT09	0.258599	0.796833	0.648922
Protein canopy homolog 4	CNPY4	Q8N129	11.9147	-0.092022	0.526511
Cytochrome c oxidase assembly factor 3 homolog, mitochondrial	COA3	Q9Y2R0	0.290668	0.0438825	0.496587
Cytochrome c oxidase assembly factor 7	COA7	Q96BR5	0.573477	0.751249	0.790542
Bifunctional coenzyme A synthase;Phosphopantetheine adenylyltransferase;Dephospho-CoA kinase	COASY	Q13057	0.0573121	-0.005589	-0.398996
Protein cordon-bleu	COBL	O75128	0.120414	-0.157916	0.79033
Cordon-bleu protein-like 1	COBLL1	Q53SF7	0.420642	0.273677	0.594531
Conserved oligomeric Golgi complex subunit 2	COG2	Q14746	0.157127	0.943852	0.802673
Conserved oligomeric Golgi complex subunit 7	COG7	P83436	0.555596	0.7336	0.67284
Coilin	COIL	P38432	2.14603	-0.485217	0.624395
Collagen alpha-1(XII) chain	COL12A1	Q99715	0.317629	0.855386	0.63861
Collagen alpha-1(IV) chain;Arresten	COL4A1	P02462	0.697079	0.956583	0.889001
Collagen alpha-2(IV) chain;Canstatin	COL4A2	P08572	3.63735	0.484205	0.786174
Collagen alpha-1(V) chain	COL5A1	P20908	3.53885	0.113093	0.523694
Procollagen galactosyltransferase 1	COLGALT1	Q8NBJ5	0.771004	0.790423	0.749984
COMM domain-containing protein 4	COMMD4	Q9H0A8	1.01866	0.179139	0.0598307
Catechol O-methyltransferase	COMT	P21964	0.191102	0.602189	0.618207
Coatomer subunit alpha;Xenin;Proxenin	COPA	P53621	0.0218948	0.686048	0.610001
Coatomer subunit beta	COPB1	P53618	0.0119111	0.38501	0.370256
Coatomer subunit beta	COPB2	P35606	0.0163423	0.609749	0.555049
Coatomer subunit epsilon	COPE	O14579	0.0175595	0.362824	0.174492
Coatomer subunit gamma-1	COPG1	Q9Y678	0.00694664	0.562611	0.475038
Coatomer subunit gamma-2	COPG2	Q9UBF2	0.0573116	-0.150782	-0.277179
COP9 signalosome complex subunit 2	COPS2	P61201	0.121981	-0.058059	0.470412
COP9 signalosome complex subunit 3	COPS3	Q9UNS2	1.24292	0.589088	0.190665
COP9 signalosome complex subunit 4	COPS4	Q9BT78	1.16201	0.521062	0.465517
COP9 signalosome complex subunit 5	COPS5	Q92905	0.827763	0.251441	-0.0321026
COP9 signalosome complex subunit 6	COPS6	Q7L5N1	0.165785	-0.0753995	0.174416
Coatomer subunit zeta-1	COPZ1	P61923	0.0122287	0.659202	0.302145
2-methoxy-6-polyprenyl-1,4-benzoquinol methylase, mitochondrial	COQ5	Q5HYK3	0.559872	0.517526	0.642481
Ubiquinone biosynthesis protein COQ9, mitochondrial	COQ9	O75208	0.070288	-0.0604635	0.279752
Coronin-1B	CORO1B	Q9BR76	0.180602	0.484432	0.9271
Coronin-1C	CORO1C	Q9ULV4	0.659351	0.846003	0.789025
Coronin-2A	CORO2A	Q92828	0.577611	0.200479	0.103639
Coronin-7	CORO7	P57737	15.2902	-0.536045	0.782669
Coactosin-like protein	COTL1	Q14019	0.46417	0.028927	-0.051754
Cytochrome c oxidase assembly protein COX15 homolog	COX15	Q7KZN9	0.0258275	-0.095276	0.0670572
Cytochrome c oxidase subunit 4 isoform 1, mitochondrial	COX4I1	P13073	0.0164054	0.193329	0.25708
Cytochrome c oxidase subunit 5A, mitochondrial	COX5A	P20674	0.0725057	0.186875	-0.182059
Cytochrome c oxidase subunit 5B, mitochondrial	COX5B	P10606	0.352296	-0.168974	-0.0453166
Cytochrome c oxidase subunit 6B1	COX6B1	P14854	0.408741	0.0377045	0.0608672
Cytochrome c oxidase subunit 6C	COX6C	P09669	0.0842277	-0.956433	0.963823
Carboxypeptidase A4	CPA4	Q9UI42	0.736216	0.796837	0.759351
Carboxypeptidase D	CPD	O75976	0.547136	0.911463	0.76777
Cytoplasmic polyadenylation element-binding protein 4	CPEB4	Q17RY0	0.855712	0.277828	0.755551
Copine-3	CPNE3	O75131	0.232401	0.417035	0.115571
Copine-8	CPNE8	Q86YQ8	0.0926355	0.241308	0.658745
Oxygen-dependent coproporphyrinogen-III oxidase, mitochondrial	CPOX	P36551	0.269486	0.187225	0.413362
Carbamoyl-phosphate synthase [ammonia], mitochondrial	CPS1	P31327	0.123679	0.0045945	0.00985971
Cleavage and polyadenylation specificity factor subunit 2	CPSF2	Q9P2I0	1.67627	0.031254	0.248919
Cleavage and polyadenylation specificity factor subunit 6	CPSF6	Q16630	0.454689	0.526779	0.650171
Cleavage and polyadenylation specificity factor subunit 7	CPSF7	Q8N684	0.0655816	0.337847	0.427882
Carnitine O-palmitoyltransferase 1, liver isoform	CPT1A	P50416	0.10943	0.036587	0.574499
Carnitine O-palmitoyltransferase 2, mitochondrial	CPT2	P23786	1.55073	-0.869739	0.332575
Cellular retinoic acid-binding protein 2	CRABP2	P29373	0.282876	0.144736	0.382048
CREB-binding protein	CREBBP	Q92793	7.82497	0.302689	0.685083
Cysteine-rich with EGF-like domain protein 2	CRELD2	Q6UXH1	0.625163	0.472616	0.677449
Cysteine-rich motor neuron 1 protein;Processed cysteine-rich motor neuron 1 protein	CRIM1	Q9NZV1	0.242315	0.716098	0.0932613
Cysteine-rich protein 1	CRIP1	P50238	0.0241862	-0.0442805	-0.0639818
Cysteine-rich protein 2	CRIP2	P52943	0.619044	0.731121	0.0855172
Crk-like protein	CRKL	P46109	0.371359	0.720979	0.307066
Cytokine receptor-like factor 1	CRLF1	O75462	1.62154	0.811715	0.489645
Crooked neck-like protein 1	CRNKL1	Q9BZJ0	1.77421	0.252012	0.325896
Cartilage-associated protein	CRTAP	O75718	0.799892	0.831461	0.55581
Quinone oxidoreductase	CRYZ	Q08257	0.22001	-0.054971	0.503687
Citrate synthase, mitochondrial	CS	O75390	0.00979714	-0.009208	0.0118896
Cold shock domain-containing protein E1	CSDE1	O75534	0.0561519	0.803496	0.776248
Exportin-2	CSE1L	P55060	0.194996	0.344286	-0.215379
Tyrosine-protein kinase CSK	CSK	P41240	0.0233295	0.0207205	0.0625526
Casein kinase I isoform alpha;Casein kinase I isoform alpha-like	CSNK1A1;CSNK1A1L	P48729	0.036473	-0.374012	0.331489
Casein kinase I isoform delta	CSNK1D	P48730	2.23849	-0.268595	0.450962
Casein kinase I isoform epsilon	CSNK1E	P49674	0.0419607	0.367421	0.682592
Casein kinase I isoform gamma-3	CSNK1G3	Q9Y6M4	0.0419217	0.097678	0.146696
Casein kinase II subunit alpha;Casein kinase II subunit alpha 3	CSNK2A1;CSNK2A3	P68400	0.0972076	0.678811	-0.442905
Casein kinase II subunit alpha	CSNK2A2	P19784	0.21945	0.733543	0.513739
Casein kinase II subunit beta	CSNK2B	P67870	0.205856	0.499389	0.378418
Chondroitin sulfate proteoglycan 4	CSPG4	Q6UVK1	0.0535937	0.320559	0.0438291
Cysteine and glycine-rich protein 1	CSRP1	P21291	0.217139	0.518694	0.821624
Cystatin-B	CSTB	P04080	1.1985	0.669316	0.433124
Cleavage stimulation factor subunit 2	CSTF2	P33240	3.24439	0.743062	0.838139
Cleavage stimulation factor subunit 3	CSTF3	Q12996	1.47295	0.71756	0.714977
Cancer/testis antigen 2	CTAG2	O75638	0.531301	0.205455	0.201318
cTAGE family member 5	CTAGE5	O15320	0.611428	0.916546	0.49322
Catenin alpha-1	CTNNA1	P35221	1.18247	0.935576	0.937701
Alpha-catulin	CTNNAL1	Q9UBT7	0.155189	0.516825	0.667552
Catenin beta-1	CTNNB1	P35222	0.771941	0.459592	0.150844
Catenin delta-1	CTNND1	O60716	0.0574472	0.768892	0.855913
CTP synthase 1	CTPS1	P17812	1.6721	0.684276	0.636423
CTP synthase 2	CTPS2	Q9NRF8	0.159954	0.428291	0.84653
Lysosomal protective protein;Lysosomal protective protein 32 kDa chain;Lysosomal protective protein 20 kDa chain	CTSA	P10619	0.264234	0.662683	-0.171412
Cathepsin B;Cathepsin B light chain;Cathepsin B heavy chain	CTSB	P07858	0.341841	0.454919	0.516093
Dipeptidyl peptidase 1;Dipeptidyl peptidase 1 exclusion domain chain;Dipeptidyl peptidase 1 heavy chain;Dipeptidyl peptidase 1 light chain	CTSC	P53634	0.249477	0.400209	0.389874
Cathepsin D;Cathepsin D light chain;Cathepsin D heavy chain	CTSD	P07339	0.304595	0.733414	0.405681
Cathepsin L1;Cathepsin L1 heavy chain;Cathepsin L1 light chain	CTSL	P07711	1.25113	-0.499898	-0.617812
Cathepsin Z	CTSZ	Q9UBR2	0.481849	0.297774	0.78159
Src substrate cortactin	CTTN	Q14247	0.0729352	-0.152098	0.180814
CTTNBP2 N-terminal-like protein	CTTNBP2NL	Q9P2B4	0.552047	0.135417	0.217079
Cullin-1	CUL1	Q13616	0.0400892	0.448778	-0.136785
Cullin-2	CUL2	Q13617	0.256264	-0.51666	0.0504568
Cullin-3	CUL3	Q13618	0.120241	0.540141	-0.451942
Cullin-4A	CUL4A	Q13619	0.269323	0.851565	0.692783
Cullin-4B	CUL4B	Q13620	0.566482	-0.133684	0.47417
Cullin-5	CUL5	Q93034	0.707285	0.185319	0.127981
Protein CASP;Homeobox protein cut-like 1	CUX1	Q13948	0.618833	0.523073	0.476139
CWF19-like protein 1	CWF19L1	Q69YN2	0.517178	0.93918	0.970699
Coxsackievirus and adenovirus receptor	CXADR	P78310	0.0801301	0.182163	0.26304
Cytochrome b5 type B	CYB5B	O43169	0.193472	0.71185	0.783886
NADH-cytochrome b5 reductase 1	CYB5R1	Q9UHQ9	0.25539	0.825611	0.938908
NADH-cytochrome b5 reductase 3;NADH-cytochrome b5 reductase 3 membrane-bound form;NADH-cytochrome b5 reductase 3 soluble form	CYB5R3	P00387	0.293664	0.748506	0.827246
Cytochrome b-245 light chain	CYBA	P13498	0.748084	0.346635	-0.194796
Cytochrome c1, heme protein, mitochondrial	CYC1	P08574	0.0133757	-0.025239	0.03565
Cytochrome c	CYCS	P99999	0.737048	0.683508	0.496306
Cytoplasmic FMR1-interacting protein 1	CYFIP1	Q7L576	0.0179306	0.474482	0.276189
Cytochrome P450 20A1	CYP20A1	Q6UW02	0.659649	0.788476	0.746959
Lanosterol 14-alpha demethylase	CYP51A1	Q16850	0.171224	0.914945	0.872209
Protein CYR61	CYR61	O00622	0.0754972	0.853729	0.817098
Disabled homolog 2	DAB2	P98082	0.101611	0.253932	0.693983
Disabled homolog 2-interacting protein	DAB2IP	Q5VWQ8	1.77675	-0.423679	0.0430138
Dolichyl-diphosphooligosaccharide--protein glycosyltransferase subunit DAD1	DAD1	P61803	0.308184	0.731249	0.704586
Dystroglycan;Alpha-dystroglycan;Beta-dystroglycan	DAG1	Q14118	0.0269265	0.043946	0.0381604
Bifunctional ATP-dependent dihydroxyacetone kinase/FAD-AMP lyase (cyclizing);ATP-dependent dihydroxyacetone kinase;FAD-AMP lyase (cyclizing)	DAK	Q3LXA3	2.12304	0.555986	0.327643
Death-associated protein 1	DAP	P51397	1.63101	-0.509521	0.748964
28S ribosomal protein S29, mitochondrial	DAP3	P51398	0.0123747	-0.693967	-0.498768
Death-associated protein kinase 3	DAPK3	O43293	2.14648	0.371478	0.799967
Aspartate--tRNA ligase, cytoplasmic	DARS	P14868	1.29165	0.894461	0.587308
Aspartate--tRNA ligase, mitochondrial	DARS2	Q6PI48	0.0142738	-0.329477	-0.0737755
DAZ-associated protein 1	DAZAP1	Q96EP5	0.202785	0.413744	0.601859
Acyl-CoA-binding protein	DBI	P07108	0.546525	-0.265683	0.302659
Drebrin	DBN1	Q16643	0.23857	0.417408	0.587374
Drebrin-like protein	DBNL	Q9UJU6	0.0931071	-0.193605	0.248285
Lariat debranching enzyme	DBR1	Q9UK59	0.117766	0.725236	0.930713
Lipoamide acyltransferase component of branched-chain alpha-keto acid dehydrogenase complex, mitochondrial	DBT	P11182	0.0393142	0.178387	0.115817
DDB1- and CUL4-associated factor 13	DCAF13	Q9NV06	2.90383	-0.00717	0.220383
DDB1- and CUL4-associated factor 7	DCAF7	P61962	0.76488	0.71775	-0.0990634
Dephospho-CoA kinase domain-containing protein	DCAKD	Q8WVC6	0.485681	0.532019	0.564707
mRNA-decapping enzyme 1A	DCP1A	Q9NPI6	0.108533	0.666732	-0.528031
Dynactin subunit 1	DCTN1	Q14203	0.290779	0.906643	0.830284
Dynactin subunit 2	DCTN2	Q13561	0.296348	0.61636	0.722092
Dynactin subunit 3	DCTN3	O75935	2.73049	0.267544	0.707394
Dynactin subunit 4	DCTN4	Q9UJW0	0.269068	0.841501	0.913543
Dynactin subunit 6	DCTN6	O00399	2.60323	0.316348	0.844605
DCN1-like protein 1	DCUN1D1	Q96GG9	0.465245	0.854254	0.505789
DCN1-like protein 5	DCUN1D5	Q9BTE7	0.433348	0.827309	0.543669
L-xylulose reductase	DCXR	Q7Z4W1	0.0625767	-0.345444	-0.203339
N(G),N(G)-dimethylarginine dimethylaminohydrolase 1	DDAH1	O94760	0.159667	0.179319	-0.257402
DNA damage-binding protein 1	DDB1	Q16531	0.339079	0.836852	0.733255
Dolichyl-diphosphooligosaccharide--protein glycosyltransferase 48 kDa subunit	DDOST	P39656	0.200979	0.782519	0.72451
Epithelial discoidin domain-containing receptor 1	DDR1	Q08345	0.180816	0.278055	0.688357
Discoidin domain-containing receptor 2	DDR2	Q16832	0.0256597	0.109937	-0.293416
DDRGK domain-containing protein 1	DDRGK1	Q96HY6	0.34912	0.415118	0.435586
ATP-dependent RNA helicase DDX1	DDX1	Q92499	0.029684	0.732562	0.711358
Probable ATP-dependent RNA helicase DDX17	DDX17	Q92841	0.324972	0.821319	0.858752
ATP-dependent RNA helicase DDX18	DDX18	Q9NVP1	0.777396	0.75226	0.682731
ATP-dependent RNA helicase DDX19A;ATP-dependent RNA helicase DDX19B	DDX19A;DDX19B	Q9NUU7	0.0849832	0.804626	0.940288
Probable ATP-dependent RNA helicase DDX20	DDX20	Q9UHI6	3.06832	0.166984	0.537531
Nucleolar RNA helicase 2	DDX21	Q9NR30	0.353596	0.829037	0.961492
Probable ATP-dependent RNA helicase DDX23	DDX23	Q9BUQ8	0.0533682	0.761895	0.593142
ATP-dependent RNA helicase DDX24	DDX24	Q9GZR7	0.153659	0.415463	-0.175209
Probable ATP-dependent RNA helicase DDX27	DDX27	Q96GQ7	0.378895	0.0371425	-0.0424839
Probable ATP-dependent RNA helicase DDX28	DDX28	Q9NUL7	0.182719	0.462472	0.553257
ATP-dependent RNA helicase DDX39A	DDX39A	O00148	1.29427	-0.374703	0.868514
Spliceosome RNA helicase DDX39B	DDX39B	Q13838	1.15069	0.564639	0.476116
ATP-dependent RNA helicase DDX3X	DDX3X	O00571	0.0375224	0.779511	0.647348
Probable ATP-dependent RNA helicase DDX41	DDX41	Q9UJV9	0.125783	0.0996955	0.275347
ATP-dependent RNA helicase DDX42	DDX42	Q86XP3	0.341685	0.58635	0.766581
Probable ATP-dependent RNA helicase DDX46	DDX46	Q7L014	0.208249	0.626982	0.31941
Probable ATP-dependent RNA helicase DDX47	DDX47	Q9H0S4	0.0570911	0.715846	0.401455
Probable ATP-dependent RNA helicase DDX5	DDX5	P17844	0.558139	0.492949	0.796939
Probable ATP-dependent RNA helicase DDX52	DDX52	Q9Y2R4	8.10206	0.208843	0.773971
ATP-dependent RNA helicase DDX54	DDX54	Q8TDD1	0.0840056	0.326587	0.24749
ATP-dependent RNA helicase DDX55	DDX55	Q8NHQ9	32.1274	-0.247771	0.504428
Probable ATP-dependent RNA helicase DDX56	DDX56	Q9NY93	0.305666	0.53433	-0.350642
Probable ATP-dependent RNA helicase DDX59	DDX59	Q5T1V6	0.141571	0.180919	0.127501
Probable ATP-dependent RNA helicase DDX6	DDX6	P26196	0.104025	0.845479	0.771725
Probable ATP-dependent RNA helicase DDX60	DDX60	Q8IY21	0.216279	-0.0214265	0.719646
Probable ATP-dependent RNA helicase DDX60-like	DDX60L	Q5H9U9	0.521081	0.300693	0.304276
2,4-dienoyl-CoA reductase, mitochondrial	DECR1	Q16698	0.0605163	-0.0663125	0.273793
Peroxisomal 2,4-dienoyl-CoA reductase	DECR2	Q9NUI1	7.01091	0.357501	0.910355
Sphingolipid delta(4)-desaturase DES1	DEGS1	O15121	0.942062	0.868367	0.680192
Protein DEK	DEK	P35659	2.40269	0.282766	0.338004
DENN domain-containing protein 4C	DENND4C	Q5VZ89	0.142338	0.771227	0.514952
Protein DENND6A	DENND6A	Q8IWF6	1.76083	-0.036773	0.514081
Density-regulated protein	DENR	O43583	0.213373	0.50422	0.460927
Deoxyribose-phosphate aldolase	DERA	Q9Y315	5.97735	-0.717796	0.684642
Derlin-1	DERL1	Q9BUN8	3.169	0.602316	0.623042
Microprocessor complex subunit DGCR8	DGCR8	Q8WYQ5	1.94257	0.106104	0.223818
Delta(24)-sterol reductase	DHCR24	Q15392	0.544224	0.731483	0.491521
7-dehydrocholesterol reductase	DHCR7	Q9UBM7	0.494707	0.513014	0.539402
Dihydroorotate dehydrogenase (quinone), mitochondrial	DHODH	Q02127	0.254148	-0.184874	0.428448
Dehydrogenase/reductase SDR family member 1	DHRS1	Q96LJ7	3.7839	0.948259	0.836617
Dehydrogenase/reductase SDR family member 13	DHRS13	Q6UX07	0.721694	0.292505	0.161924
Dehydrogenase/reductase SDR family member 4	DHRS4	Q9BTZ2	0.275472	0.80287	0.926826
Dehydrogenase/reductase SDR family member 7	DHRS7	Q9Y394	0.408714	0.661282	0.494337
Dehydrogenase/reductase SDR family member 7B	DHRS7B	Q6IAN0	0.549068	0.815846	0.732833
Dehydrogenase/reductase SDR family member on chromosome X	DHRSX	Q8N5I4	3.4043	0.432308	0.738549
Probable 2-oxoglutarate dehydrogenase E1 component DHKTD1, mitochondrial	DHTKD1	Q96HY7	0.646237	-0.85518	0.904742
Pre-mRNA-splicing factor ATP-dependent RNA helicase DHX15	DHX15	O43143	0.211398	0.692317	0.790423
Putative pre-mRNA-splicing factor ATP-dependent RNA helicase DHX16	DHX16	O60231	0.249234	0.59016	0.285512
ATP-dependent RNA helicase DHX29	DHX29	Q7Z478	0.159179	-0.373833	0.787693
Putative ATP-dependent RNA helicase DHX30	DHX30	Q7L2E3	0.0317289	-0.0744885	0.170367
Putative ATP-dependent RNA helicase DHX33	DHX33	Q9H6R0	3.53392	0.836126	0.79508
ATP-dependent RNA helicase DHX36	DHX36	Q9H2U1	0.0277453	0.509323	0.899204
Probable ATP-dependent RNA helicase DHX37	DHX37	Q8IY37	0.76157	0.121036	-0.805889
Pre-mRNA-splicing factor ATP-dependent RNA helicase PRP16	DHX38	Q92620	1.76183	0.892607	0.530607
Putative ATP-dependent RNA helicase DHX57	DHX57	Q6P158	0.093714	0.142329	0.545256
ATP-dependent RNA helicase DHX8	DHX8	Q14562	0.173133	0.153299	-0.017192
ATP-dependent RNA helicase A	DHX9	Q08211	0.0321793	0.709865	0.878282
Diablo homolog, mitochondrial	DIABLO	Q9NR28	0.421925	0.898582	0.89795
Protein diaphanous homolog 1	DIAPH1	O60610	0.54119	0.407008	0.658778
Protein diaphanous homolog 3	DIAPH3	Q9NSV4	0.231581	-0.443679	0.750089
Endoribonuclease Dicer	DICER1	Q9UPY3	2.2683	0.349779	0.734388
Probable dimethyladenosine transferase	DIMT1	Q9UNQ2	0.123214	0.513768	0.800186
Disco-interacting protein 2 homolog A	DIP2A	Q14689	0.239625	0.615983	0.656958
Disco-interacting protein 2 homolog B	DIP2B	Q9P265	0.0159121	0.0538617	-0.921508
Exosome complex exonuclease RRP44	DIS3	Q9Y2L1	0.58599	0.595207	0.818579
H/ACA ribonucleoprotein complex subunit 4	DKC1	O60832	0.229224	0.852795	0.955062
Dihydrolipoyllysine-residue acetyltransferase component of pyruvate dehydrogenase complex, mitochondrial	DLAT	P10515	0.00670389	-0.259169	0.545267
Dihydrolipoyl dehydrogenase, mitochondrial	DLD	P09622	0.0134684	-0.169959	0.252371
Disks large homolog 1	DLG1	Q12959	0.0476637	0.0583005	0.184026
Disks large homolog 5	DLG5	Q8TDM6	0.790239	-0.150611	-0.236519
Dihydrolipoyllysine-residue succinyltransferase component of 2-oxoglutarate dehydrogenase complex, mitochondrial	DLST	P36957	0.51883	-0.657122	0.1754
Dystrophin	DMD	P11532	0.84558	0.777231	0.889781
Dystrophin	DMD	P11532	0.610429	0.0612655	0.0947163
Dynein assembly factor 5, axonemal	DNAAF5	Q86Y56	0.734625	-0.112711	-0.0963091
DnaJ homolog subfamily A member 1	DNAJA1	P31689	0.0157647	-0.378592	0.0533469
DnaJ homolog subfamily A member 2	DNAJA2	O60884	0.106036	-0.392155	-0.0698077
DnaJ homolog subfamily A member 3, mitochondrial	DNAJA3	Q96EY1	0.0603363	0.712512	0.781278
DnaJ homolog subfamily B member 1	DNAJB1	P25685	0.268381	-0.324873	0.934006
DnaJ homolog subfamily B member 11	DNAJB11	Q9UBS4	1.29202	0.584735	0.4488
DnaJ homolog subfamily B member 12	DNAJB12	Q9NXW2	0.255718	0.741573	0.7659
DnaJ homolog subfamily B member 14	DNAJB14	Q8TBM8	1.18841	0.906321	0.598923
DnaJ homolog subfamily B member 4	DNAJB4	Q9UDY4	0.125026	-0.90821	0.888299
DnaJ homolog subfamily B member 6	DNAJB6	O75190	1.2763	-0.279371	-0.384417
DnaJ homolog subfamily C member 1	DNAJC1	Q96KC8	11.9134	0.252487	0.6289
DnaJ homolog subfamily C member 10	DNAJC10	Q8IXB1	0.290979	0.577481	0.498149
DnaJ homolog subfamily C member 11	DNAJC11	Q9NVH1	4.58101	0.505495	0.621153
DnaJ homolog subfamily C member 13	DNAJC13	O75165	2.12624	0.975823	0.883859
DnaJ homolog subfamily C member 15	DNAJC15	Q9Y5T4	0.195382	0.027334	0.0245108
DnaJ homolog subfamily C member 2;DnaJ homolog subfamily C member 2, N-terminally processed	DNAJC2	Q99543	0.0231397	0.824684	0.102347
DnaJ homolog subfamily C member 21	DNAJC21	Q5F1R6	0.0804668	0.202111	-0.195716
DnaJ homolog subfamily C member 3	DNAJC3	Q13217	0.342436	0.911545	0.821717
DnaJ homolog subfamily C member 5	DNAJC5	Q9H3Z4	0.250565	0.745588	0.61972
DnaJ homolog subfamily C member 7	DNAJC7	Q99615	3.4791	0.438312	0.822787
DnaJ homolog subfamily C member 8	DNAJC8	O75937	0.133901	0.867571	0.759333
DnaJ homolog subfamily C member 9	DNAJC9	Q8WXX5	0.0570293	0.778228	0.221726
Deoxyribonuclease-2-alpha	DNASE2	O00115	0.327846	0.545127	0.791945
Dynamin-1-like protein	DNM1L	O00429	0.0568619	-0.134031	0.589377
Dynamin-2	DNM2	P50570	0.10166	-0.306769	0.431377
DNA (cytosine-5)-methyltransferase 1	DNMT1	P26358	1.13944	0.893609	0.969599
Deoxynucleotidyltransferase terminal-interacting protein 2	DNTTIP2	Q5QJE6	3.73066	0.97243	0.973602
Dedicator of cytokinesis protein 1	DOCK1	Q14185	0.0298196	0.245377	0.091932
Dedicator of cytokinesis protein 10	DOCK10	Q96BY6	0.0808615	-0.152891	-0.0431134
Dedicator of cytokinesis protein 11	DOCK11	Q5JSL3	0.558656	0.297745	-0.60872
Dedicator of cytokinesis protein 5	DOCK5	Q9H7D0	0.14596	0.467065	0.929969
Dedicator of cytokinesis protein 6	DOCK6	Q96HP0	0.42105	-0.0355465	0.198194
Dedicator of cytokinesis protein 7	DOCK7	Q96N67	0.021151	-0.001426	0.296523
Dedicator of cytokinesis protein 9	DOCK9	Q9BZ29	0.181963	0.442377	0.26142
Dolichol-phosphate mannosyltransferase subunit 1	DPM1	O60762	0.148287	0.902276	0.734807
Dolichol-phosphate mannosyltransferase subunit 3	DPM3	Q9P2X0	0.387588	0.906548	0.690235
Dipeptidyl peptidase 3	DPP3	Q9NY33	0.746493	-0.129313	0.0286516
Dipeptidyl peptidase 2	DPP7	Q9UHL4	0.421001	-0.09536	0.730138
Dipeptidyl peptidase 9	DPP9	Q86TI2	2.09877	-0.114204	0.0618909
Probable C-mannosyltransferase DPY19L1	DPY19L1	Q2PZI1	1.46779	0.365766	0.312424
Dihydropyrimidinase-related protein 2	DPYSL2	Q16555	0.49481	0.319993	0.268826
Developmentally-regulated GTP-binding protein 1	DRG1	Q9Y295	0.111247	-0.236928	0.80223
Developmentally-regulated GTP-binding protein 2	DRG2	P55039	0.469215	0.371887	-0.276727
Desmocollin-2	DSC2	Q02487	0.447977	-0.176862	0.468497
Desmoglein-2	DSG2	Q14126	0.0236756	0.621007	-0.279297
Desmoplakin	DSP	P15924	0.610451	0.710257	-0.342712
Dystonin	DST	Q03001	0.0123468	-0.107462	0.276606
Destrin	DSTN	P60981	0.981818	0.113795	0.623937
D-tyrosyl-tRNA(Tyr) deacylase 1	DTD1	Q8TEA8	0.546248	-0.468043	0.153852
Probable E3 ubiquitin-protein ligase DTX2	DTX2	Q86UW9	0.631868	-0.182591	0.594645
E3 ubiquitin-protein ligase DTX3L	DTX3L	Q8TDB6	0.0274	0.387365	0.412753
Thymidylate kinase	DTYMK	P23919	0.264402	-0.116096	-0.607137
tRNA-dihydrouridine(20) synthase [NAD(P)+]-like	DUS2	Q9NX74	0.0651644	-0.458186	0.816114
tRNA-dihydrouridine(47) synthase [NAD(P)(+)]-like	DUS3L	Q96G46	0.10322	-0.134491	0.205074
Dual specificity protein phosphatase 12	DUSP12	Q9UNI6	0.776858	-0.0040185	0.570898
Deoxyuridine 5-triphosphate nucleotidohydrolase, mitochondrial	DUT	P33316	0.109333	0.07731	-0.0140531
Dymeclin	DYM	Q7RTS9	3.14284	-0.105425	0.508735
Cytoplasmic dynein 1 heavy chain 1	DYNC1H1	Q14204	0.0805356	0.664236	0.794474
Cytoplasmic dynein 1 intermediate chain 2	DYNC1I2	Q13409	0.0923555	0.153887	0.449132
Cytoplasmic dynein 1 light intermediate chain 1	DYNC1LI1	Q9Y6G9	0.34094	0.785712	0.913727
Cytoplasmic dynein 1 light intermediate chain 2	DYNC1LI2	O43237	0.295952	0.887439	0.947394
Dynein light chain 1, cytoplasmic	DYNLL1	P63167	0.270191	0.785826	-0.775479
Dynein light chain 2, cytoplasmic	DYNLL2	Q96FJ2	0.0698389	0.163778	0.487046
Dynein light chain roadblock-type 1	DYNLRB1	Q9NP97	0.209097	0.504015	0.828397
Dynein light chain Tctex-type 1	DYNLT1	P63172	1.19941	0.134093	0.598348
Dynein light chain Tctex-type 3	DYNLT3	P51808	0.415383	0.29432	0.43524
Dual specificity tyrosine-phosphorylation-regulated kinase 1A	DYRK1A	Q13627	0.68925	0.505703	0.580081
Probable glutamate--tRNA ligase, mitochondrial	EARS2	Q5JPH6	0.550352	0.0242775	0.418058
Receptor-binding cancer antigen expressed on SiSo cells	EBAG9	O00559	3.54101	0.194206	-0.230161
Probable rRNA-processing protein EBP2	EBNA1BP2	Q99848	0.506644	-0.473785	0.859351
3-beta-hydroxysteroid-Delta(8),Delta(7)-isomerase	EBP	Q15125	0.818789	0.623707	0.587324
Endothelin-converting enzyme 1	ECE1	P42892	1.02321	0.784912	0.882326
Endothelin-converting enzyme-like 1	ECEL1	O95672	0.192103	0.696075	0.700075
Delta(3,5)-Delta(2,4)-dienoyl-CoA isomerase, mitochondrial	ECH1	Q13011	0.0241062	0.0819835	0.34867
Ethylmalonyl-CoA decarboxylase	ECHDC1	Q9NTX5	0.338624	0.009832	0.062002
Enoyl-CoA hydratase, mitochondrial	ECHS1	P30084	0.124609	0.524134	0.631586
Enoyl-CoA delta isomerase 1, mitochondrial	ECI1	P42126	0.0814086	-0.0176275	-0.00207106
Enoyl-CoA delta isomerase 2, mitochondrial	ECI2	O75521	0.0453969	0.482012	0.772922
Proteasome-associated protein ECM29 homolog	ECM29	Q5VYK3	0.12015	-0.376048	-0.341154
Evolutionarily conserved signaling intermediate in Toll pathway, mitochondrial	ECSIT	Q9BQ95	0.0490297	-0.148841	-0.573635
Protein ECT2	ECT2	Q9H8V3	0.145063	-0.39316	0.360301
Enhancer of mRNA-decapping protein 3	EDC3	Q96F86	0.0322038	0.390155	0.321463
Enhancer of mRNA-decapping protein 4	EDC4	Q6P2E9	0.0378307	0.738824	-0.43115
ER degradation-enhancing alpha-mannosidase-like protein 3	EDEM3	Q9BZQ6	1.04788	0.486264	0.456507
Endothelial differentiation-related factor 1	EDF1	O60869	0.30572	0.150749	0.93477
Erythroid differentiation-related factor 1	EDRF1	Q3B7T1	2.34869	0.33286	-0.181369
Early endosome antigen 1	EEA1	Q15075	0.433376	-0.436632	0.378599
Elongation factor 1-alpha 1;Putative elongation factor 1-alpha-like 3	EEF1A1;EEF1A1P5	P68104	0.020665	0.548289	0.568781
Elongation factor 1-beta	EEF1B2	P24534	0.0825353	0.658703	0.731884
Elongation factor 1-delta	EEF1D	P29692	0.0405317	0.921477	0.508449
Elongation factor 1-delta	EEF1D	P29692	0.128871	0.554378	0.374067
Eukaryotic translation elongation factor 1 epsilon-1	EEF1E1	O43324	1.59599	0.640962	0.470845
Elongation factor 1-gamma	EEF1G	P26641	0.0493584	0.711898	0.374854
Elongation factor 2	EEF2	P13639	0.0463664	-0.037347	0.240673
Selenocysteine-specific elongation factor	EEFSEC	P57772	0.0727772	0.312774	0.131898
EGF-containing fibulin-like extracellular matrix protein 1	EFEMP1	Q12805	0.300517	0.819406	0.685749
EF-hand domain-containing protein D2	EFHD2	Q96C19	1.16213	0.345207	-0.328187
Protein EFR3 homolog A	EFR3A	Q14156	0.239621	0.190524	-0.0290493
Elongation factor Tu GTP-binding domain-containing protein 1	EFTUD1	Q7Z2Z2	0.776135	-0.0010285	-0.0280443
116 kDa U5 small nuclear ribonucleoprotein component	EFTUD2	Q15029	0.123538	0.85714	0.678009
Epidermal growth factor receptor	EGFR	P00533	0.0555703	0.120208	0.714078
Egl nine homolog 1	EGLN1	Q9GZT9	0.600088	-0.0706197	0.491352
EH domain-binding protein 1-like protein 1	EHBP1L1	Q8N3D4	0.357474	0.109154	0.172834
EH domain-containing protein 1	EHD1	Q9H4M9	0.00833245	0.292145	-0.51265
EH domain-containing protein 2	EHD2	Q9NZN4	0.0295507	0.657115	-0.657109
EH domain-containing protein 4	EHD4	Q9H223	0.141066	0.353499	-0.0679812
Eukaryotic translation initiation factor 1;Eukaryotic translation initiation factor 1b	EIF1;EIF1B	P41567	0.103217	0.0365815	0.210165
Eukaryotic translation initiation factor 1A, X-chromosomal;Eukaryotic translation initiation factor 1A, Y-chromosomal	EIF1AX;EIF1AY	P47813	0.249483	0.146191	0.161927
Eukaryotic translation initiation factor 2A;Eukaryotic translation initiation factor 2A, N-terminally processed	EIF2A	Q9BY44	0.0494226	0.528639	0.551685
Interferon-induced, double-stranded RNA-activated protein kinase	EIF2AK2	P19525	0.136969	0.386246	0.465991
Eukaryotic translation initiation factor 2-alpha kinase 4	EIF2AK4	Q9P2K8	0.0693757	0.870982	-0.436209
Translation initiation factor eIF-2B subunit alpha	EIF2B1	Q14232	0.0677542	0.844882	0.75013
Translation initiation factor eIF-2B subunit beta	EIF2B2	P49770	0.458265	0.221248	0.509105
Translation initiation factor eIF-2B subunit gamma	EIF2B3	Q9NR50	0.130818	0.573489	0.783733
Translation initiation factor eIF-2B subunit delta	EIF2B4	Q9UI10	0.0920169	0.238545	0.636563
Translation initiation factor eIF-2B subunit epsilon	EIF2B5	Q13144	0.0820435	0.707839	-0.370428
Eukaryotic translation initiation factor 2D	EIF2D	P41214	0.138197	0.840029	0.938948
Eukaryotic translation initiation factor 2 subunit 1	EIF2S1	P05198	0.0290049	0.738792	0.623379
Eukaryotic translation initiation factor 2 subunit 2	EIF2S2	P20042	0.0866798	0.944415	0.965514
Eukaryotic translation initiation factor 2 subunit 3	EIF2S3	P41091	0.0304305	0.66763	0.843443
Eukaryotic translation initiation factor 3 subunit A	EIF3A	Q14152	0.0365027	0.0998125	0.0194635
Eukaryotic translation initiation factor 3 subunit B	EIF3B	P55884	0.0257439	0.101076	0.0117087
Eukaryotic translation initiation factor 3 subunit C;Eukaryotic translation initiation factor 3 subunit C-like protein	EIF3C;EIF3CL	Q99613	0.0213631	0.740668	0.595109
Eukaryotic translation initiation factor 3 subunit D	EIF3D	O15371	0.0192141	-0.0034635	-0.0485804
Eukaryotic translation initiation factor 3 subunit E	EIF3E	P60228	0.01224	0.254086	-0.399514
Eukaryotic translation initiation factor 3 subunit F	EIF3F	O00303	0.0159083	0.417995	-0.12954
Eukaryotic translation initiation factor 3 subunit G	EIF3G	O75821	0.0366675	0.224867	-0.205288
Eukaryotic translation initiation factor 3 subunit H	EIF3H	O15372	0.0137434	0.300956	-0.209498
Eukaryotic translation initiation factor 3 subunit I	EIF3I	Q13347	0.0163782	0.762925	0.397685
Eukaryotic translation initiation factor 3 subunit J	EIF3J	O75822	0.261738	0.146696	-0.163341
Eukaryotic translation initiation factor 3 subunit K	EIF3K	Q9UBQ5	0.036995	0.359765	0.278
Eukaryotic translation initiation factor 3 subunit L	EIF3L	Q9Y262	0.0289047	0.363386	0.184774
Eukaryotic translation initiation factor 3 subunit M	EIF3M	Q7L2H7	0.00462766	0.83554	-0.709304
Eukaryotic initiation factor 4A-I	EIF4A1	P60842	0.012396	0.586702	0.121236
Eukaryotic initiation factor 4A-II;Eukaryotic initiation factor 4A-II, N-terminally processed	EIF4A2	Q14240	0.116478	0.452566	0.456506
Eukaryotic initiation factor 4A-III;Eukaryotic initiation factor 4A-III, N-terminally processed	EIF4A3	P38919	0.0377738	0.207053	0.439738
Eukaryotic translation initiation factor 4B	EIF4B	P23588	0.0215615	0.560028	0.283205
Eukaryotic translation initiation factor 4E	EIF4E	P06730	0.0390809	0.289149	0.487233
Eukaryotic translation initiation factor 4E type 2	EIF4E2	O60573	0.267098	-0.39948	0.917354
Eukaryotic translation initiation factor 4E transporter	EIF4ENIF1	Q9NRA8	0.342322	0.699669	0.733419
Eukaryotic translation initiation factor 4 gamma 2	EIF4G2	P78344	0.0159237	0.507306	0.650449
Eukaryotic translation initiation factor 4 gamma 3	EIF4G3	O43432	0.141352	0.218412	0.633635
Eukaryotic translation initiation factor 4H	EIF4H	Q15056	0.0161958	0.276194	0.273279
Eukaryotic translation initiation factor 5	EIF5	P55010	0.0124943	0.349915	-0.236997
Eukaryotic translation initiation factor 5A-1;Eukaryotic translation initiation factor 5A-1-like	EIF5A;EIF5AL1	P63241	0.0268937	0.384487	0.568506
Eukaryotic translation initiation factor 5B	EIF5B	O60841	0.103922	0.366797	0.605628
Eukaryotic translation initiation factor 6	EIF6	P56537	0.161475	0.295123	-0.115623
Zinc phosphodiesterase ELAC protein 2	ELAC2	Q9BQ52	0.0420421	0.025753	0.316737
ELAV-like protein 1	ELAVL1	Q15717	0.0846338	0.654183	0.737346
ELAV-like protein 2;ELAV-like protein 4	ELAVL2;ELAVL4	Q12926	0.205954	0.181132	0.277159
Engulfment and cell motility protein 2	ELMO2	Q96JJ3	0.220266	0.0859545	0.0613166
ELMO domain-containing protein 2	ELMOD2	Q8IZ81	16.0194	-0.31329	0.826718
Elongation of very long chain fatty acids protein 1	ELOVL1	Q9BW60	1.18184	0.220768	0.434438
Elongation of very long chain fatty acids protein 5	ELOVL5	Q9NYP7	0.129103	0.730331	0.553267
Elongator complex protein 2	ELP2	Q6IA86	1.41806	0.0496696	0.655384
Elongator complex protein 3	ELP3	Q9H9T3	1.95509	-0.258628	0.834983
ER membrane protein complex subunit 1	EMC1	Q8N766	0.513322	0.981332	0.764229
ER membrane protein complex subunit 10	EMC10	Q5UCC4	0.440064	0.748573	0.895385
ER membrane protein complex subunit 2	EMC2	Q15006	0.370517	0.641165	0.711582
ER membrane protein complex subunit 3	EMC3	Q9P0I2	0.736585	0.92746	0.583118
ER membrane protein complex subunit 7	EMC7	Q9NPA0	0.77144	0.799971	0.711799
ER membrane protein complex subunit 8	EMC8	O43402	0.771716	0.104749	0.371702
Emerin	EMD	P50402	0.0593184	0.018175	-0.0281337
Ribosomal RNA small subunit methyltransferase NEP1	EMG1	Q92979	0.238028	0.385333	0.669054
Echinoderm microtubule-associated protein-like 3	EML3	Q32P44	0.426074	0.294656	0.835497
Echinoderm microtubule-associated protein-like 4	EML4	Q9HC35	0.0551949	-0.225378	0.389883
Epithelial membrane protein 3	EMP3	P54852	0.239812	0.220622	0.473301
Protein enabled homolog	ENAH	Q8N8S7	0.779176	0.719646	0.839301
Endonuclease domain-containing 1 protein	ENDOD1	O94919	0.157082	0.779751	0.70285
Alpha-enolase	ENO1	P06733	0.401313	0.752529	0.293226
Alpha-endosulfine	ENSA	O43768	1.87094	0.104722	0.138002
EGF domain-specific O-linked N-acetylglucosamine transferase	EOGT	Q5NDL2	0.732166	0.684229	0.701541
Histone acetyltransferase p300	EP300	Q09472	0.188337	0.39265	0.817153
Protein 4.1	EPB41	P11171	0.113653	0.251062	0.368569
Band 4.1-like protein 1	EPB41L1	Q9H4G0	0.0365292	0.878535	0.280814
Band 4.1-like protein 2	EPB41L2	O43491	0.0476533	0.042997	0.0180968
Mammalian ependymin-related protein 1	EPDR1	Q9UM22	5.89642	0.5441	0.838456
Ephrin type-A receptor 2	EPHA2	P29317	0.0475354	0.0598795	0.324677
Ephrin type-B receptor 4	EPHB4	P54760	0.0245149	0.106839	0.133267
Epoxide hydrolase 1	EPHX1	P07099	0.230347	0.952207	0.678642
Epsin-1	EPN1	Q9Y6I3	0.468586	0.379287	0.060781
Epsin-2	EPN2	O95208	0.178218	0.733115	-0.329788
Epiplakin	EPPK1	P58107	0.101713	-0.377381	0.315347
Bifunctional glutamate/proline--tRNA ligase;Glutamate--tRNA ligase;Proline--tRNA ligase	EPRS	P07814	0.934086	0.766628	0.425884
Epidermal growth factor receptor substrate 15	EPS15	P42566	0.834591	0.808064	0.504948
Epidermal growth factor receptor substrate 15-like 1	EPS15L1	Q9UBC2	0.045219	0.663897	0.52275
Epidermal growth factor receptor kinase substrate 8-like protein 2	EPS8L2	Q9H6S3	0.574291	-0.125213	0.0137036
GTPase Era, mitochondrial	ERAL1	O75616	0.100668	0.970998	0.968353
Endoplasmic reticulum aminopeptidase 1	ERAP1	Q9NZ08	0.747478	0.852211	0.420307
Receptor tyrosine-protein kinase erbB-2	ERBB2	P04626	0.931728	-0.774256	0.128562
Protein LAP2	ERBB2IP	Q96RT1	0.023669	0.492219	0.435231
ELKS/Rab6-interacting/CAST family member 1	ERC1	Q8IUD2	0.25698	0.124555	0.100727
TFIIH basal transcription factor complex helicase XPD subunit	ERCC2	P18074	1.18937	0.546001	-0.113594
TFIIH basal transcription factor complex helicase XPB subunit	ERCC3	P19447	0.32934	0.551596	-0.540062
DNA repair protein complementing XP-G cells	ERCC5	P28715	3.34467	0.040061	0.299199
DNA excision repair protein ERCC-6	ERCC6	Q03468	0.559711	0.61969	-0.348259
Endoplasmic reticulum-Golgi intermediate compartment protein 1	ERGIC1	Q969X5	0.146534	0.59478	0.747252
Endoplasmic reticulum-Golgi intermediate compartment protein 2	ERGIC2	Q96RQ1	0.106018	0.694273	0.619558
Endoplasmic reticulum-Golgi intermediate compartment protein 3	ERGIC3	Q9Y282	0.264378	0.826873	0.658855
Enhancer of rudimentary homolog	ERH	P84090	1.50398	0.623661	0.725924
3-5 exoribonuclease 1	ERI1	Q8IV48	0.172213	0.39913	0.0688324
ERI1 exoribonuclease 3	ERI3	O43414	1.58133	0.579916	0.564128
Endoplasmic reticulum lectin 1	ERLEC1	Q96DZ1	0.611433	0.336388	0.891048
Erlin-1	ERLIN1	O75477	0.50722	0.486134	0.559452
Erlin-2	ERLIN2	O94905	0.537328	0.860583	0.553883
Endoplasmic reticulum metallopeptidase 1	ERMP1	Q7Z2K6	0.219328	0.680754	0.619476
ERO1-like protein alpha	ERO1L	Q96HE7	0.358775	0.834251	0.709384
Endoplasmic reticulum resident protein 29	ERP29	P30040	0.396704	0.70057	0.72554
Endoplasmic reticulum resident protein 44	ERP44	Q9BS26	0.0966295	0.684918	0.591463
Separin	ESPL1	Q14674	0.180404	-0.238965	-0.0224714
Epithelial splicing regulatory protein 2	ESRP2	Q9H6T0	0.430641	0.422774	0.710834
Extended synaptotagmin-1	ESYT1	Q9BSJ8	0.0765951	0.850347	0.836152
Extended synaptotagmin-2	ESYT2	A0FGR8	0.142403	0.871933	0.856913
Eukaryotic peptide chain release factor subunit 1	ETF1	P62495	0.0677441	-0.615078	0.719875
Electron transfer flavoprotein subunit alpha, mitochondrial	ETFA	P13804	0.157226	-0.249971	0.296603
Electron transfer flavoprotein subunit beta	ETFB	P38117	0.0122848	0.0281625	-0.061339
Electron transfer flavoprotein-ubiquinone oxidoreductase, mitochondrial	ETFDH	Q16134	40.6128	-0.852303	0.817505
Persulfide dioxygenase ETHE1, mitochondrial	ETHE1	O95571	0.133192	-0.299007	0.622698
Ena/VASP-like protein	EVL	Q9UI08	1.64811	0.76228	0.908586
Envoplakin	EVPL	Q92817	0.302771	-0.040173	-0.0216573
RNA-binding protein EWS	EWSR1	Q01844	0.147965	0.105622	0.561022
Exocyst complex component 1	EXOC1	Q9NV70	0.140729	0.65584	-0.126273
Exocyst complex component 2	EXOC2	Q96KP1	0.575312	0.572632	-0.103648
Exocyst complex component 3	EXOC3	O60645	0.165325	0.19381	-0.0352772
Exocyst complex component 4	EXOC4	Q96A65	0.176871	0.48123	0.360162
Exocyst complex component 5	EXOC5	O00471	0.469697	0.218677	0.0661363
Exocyst complex component 6	EXOC6	Q8TAG9	0.560669	0.376276	0.460884
Exocyst complex component 6B	EXOC6B	Q9Y2D4	0.296153	0.227572	-0.0634514
Exocyst complex component 7	EXOC7	Q9UPT5	0.388309	0.415534	0.156865
Exocyst complex component 8	EXOC8	Q8IYI6	0.339645	0.674179	-0.128104
Exosome complex component CSL4	EXOSC1	Q9Y3B2	4.10437	0.759818	0.88261
Exosome component 10	EXOSC10	Q01780	0.0748399	0.590737	0.89771
Exosome complex component RRP4	EXOSC2	Q13868	0.974305	0.545813	0.522133
Exosome complex component RRP40	EXOSC3	Q9NQT5	0.476543	-0.184315	0.265866
Exosome complex component RRP41	EXOSC4	Q9NPD3	0.338799	0.33114	0.211645
Exosome complex component RRP45	EXOSC9	Q06265	0.989929	0.354082	0.402111
Exostosin-like 2;Processed exostosin-like 2	EXTL2	Q9UBQ6	1.99281	0.445492	0.674819
Ezrin	EZR	P15311	0.0561807	0.074325	-0.0390767
Junctional adhesion molecule A	F11R	Q9Y624	0.169423	0.396821	0.409836
Fatty acid desaturase 1	FADS1	O60427	0.294147	0.678238	0.653945
Fatty acid desaturase 3	FADS3	Q9Y5Q0	0.333033	0.373858	0.765479
FAS-associated factor 1	FAF1	Q9UNN5	3.48045	0.345457	0.845526
FAS-associated factor 2	FAF2	Q96CS3	0.50014	0.811685	0.724744
Acylpyruvase FAHD1, mitochondrial	FAHD1	Q6P587	0.00509658	-0.36066	0.0741475
Fumarylacetoacetate hydrolase domain-containing protein 2A	FAHD2A	Q96GK7	0.114221	0.0151905	0.0776909
Protein FAM107B	FAM107B	Q9H098	0.637656	0.470953	-0.296438
Protein FAM114A2	FAM114A2	Q9NRY5	1.19352	-0.207222	0.404695
Constitutive coactivator of PPAR-gamma-like protein 1	FAM120A	Q9NZB2	0.0294637	0.580546	0.527333
Hyccin	FAM126A	Q9BYI3	6.66071	0.348164	0.162813
Protein Niban	FAM129A	Q9BZQ8	0.0729668	0.516876	0.497777
Niban-like protein 1	FAM129B	Q96TA1	0.35664	0.765632	0.830609
Protein FAM134C	FAM134C	Q86VR2	5.28118	-0.200644	0.900494
Protein FAM136A	FAM136A	Q96C01	0.425852	0.726799	0.369559
Protein FAM162A	FAM162A	Q96A26	1.95017	-0.0866295	0.842454
Protein FAM177A1	FAM177A1	Q8N128	0.687832	0.925369	0.934847
Glycosaminoglycan xylosylkinase	FAM20B	O75063	1.58157	0.537664	0.689821
WASH complex subunit FAM21A	FAM21A	Q641Q2	1.32023	0.450665	0.356877
Protein FAM32A	FAM32A	Q9Y421	2.55566	-0.120299	0.668694
Protein FAM3A	FAM3A	P98173	3.1162	0.0906055	0.182346
Protein FAM3C	FAM3C	Q92520	0.695511	0.798431	0.81999
Protein FAM49B	FAM49B	Q9NUQ9	0.0215061	-0.617108	-0.265357
Protein FAM50A	FAM50A	Q14320	1.02421	0.29655	0.527626
Protein FAM83D	FAM83D	Q9H4H8	0.26957	0.217989	0.556515
Protein FAM83H	FAM83H	Q6ZRV2	0.369822	0.401806	-0.224438
Protein FAM91A1	FAM91A1	Q658Y4	1.50529	0.958104	0.789953
Mitotic spindle-associated MMXD complex subunit MIP18	FAM96B	Q9Y3D0	3.40402	0.271477	0.163099
Protein FAM98A	FAM98A	Q8NCA5	0.353799	-0.0404284	0.737919
Protein FAM98B	FAM98B	Q52LJ0	0.24697	0.0729055	0.0794351
Fanconi anemia group I protein	FANCI	Q9NVI1	0.238808	-0.189056	0.529845
Fatty acyl-CoA reductase 1	FAR1	Q8WVX9	0.363971	0.821891	0.961152
FERM, RhoGEF and pleckstrin domain-containing protein 1	FARP1	Q9Y4F1	0.0839074	0.075228	0.139248
FERM, RhoGEF and pleckstrin domain-containing protein 2	FARP2	O94887	1.1399	0.270552	0.410406
Phenylalanine--tRNA ligase, mitochondrial	FARS2	O95363	0.495228	0.858319	0.878381
Phenylalanine--tRNA ligase alpha subunit	FARSA	Q9Y285	0.0237378	0.660564	0.103862
Phenylalanine--tRNA ligase beta subunit	FARSB	Q9NSD9	0.110502	0.432666	0.134609
Tumor necrosis factor receptor superfamily member 6	FAS	P25445	0.0264764	0.514742	0.774107
Fatty acid synthase;[Acyl-carrier-protein] S-acetyltransferase;[Acyl-carrier-protein] S-malonyltransferase;3-oxoacyl-[acyl-carrier-protein] synthase;3-oxoacyl-[acyl-carrier-protein] reductase;3-hydroxyacyl-[acyl-carrier-protein] dehydratase;Enoyl-[acyl-carrier-protein] reductase;Oleoyl-[acyl-carrier-protein] hydrolase	FASN	P49327	0.152229	0.431797	0.433238
FAST kinase domain-containing protein 2	FASTKD2	Q9NYY8	0.238752	-0.175442	0.907698
FAST kinase domain-containing protein 5	FASTKD5	Q7L8L6	0.0238841	0.496946	0.14967
Protocadherin Fat 1;Protocadherin Fat 1, nuclear form	FAT1	Q14517	0.0754161	0.526668	0.482143
40S ribosomal protein S30	FAU	P62861	1.40791	-0.701439	0.736131
rRNA 2-O-methyltransferase fibrillarin	FBL	P22087	0.333577	0.475223	0.657783
Fibulin-1	FBLN1	P23142	0.451191	0.77901	0.794016
F-box/LRR-repeat protein 18	FBXL18	Q96ME1	0.45495	0.415334	-0.85461
F-box only protein 2	FBXO2	Q9UK22	1.49477	0.304079	-0.00656424
F-box/WD repeat-containing protein 11	FBXW11	Q9UKB1	0.711784	0.326374	0.520452
F-BAR domain only protein 2	FCHO2	Q0JRZ9	0.0729568	0.543365	0.813431
Squalene synthase	FDFT1	P37268	0.225539	0.852703	0.674434
Farnesyl pyrophosphate synthase	FDPS	P14324	0.614143	0.088005	-0.0295019
NADPH:adrenodoxin oxidoreductase, mitochondrial	FDXR	P22570	0.141399	0.160322	-0.0785533
Ferrochelatase, mitochondrial	FECH	P22830	4.53396	0.456097	0.767817
Flap endonuclease 1	FEN1	P39748	0.0593721	0.39429	-0.0448823
Tyrosine-protein kinase Fer	FER	P16591	0.430561	0.235939	0.275489
Fermitin family homolog 1	FERMT1	Q9BQL6	0.502147	0.57694	0.143526
Fermitin family homolog 2	FERMT2	Q96AC1	0.0451326	0.3556	0.407245
Fibroblast growth factor 2	FGF2	P09038	1.63593	0.122426	0.353527
FGFR1 oncogene partner	FGFR1OP	O95684	2.15322	0.798036	0.774427
Fumarate hydratase, mitochondrial	FH	P07954	0.0363976	0.010106	0.0104477
Four and a half LIM domains protein 2	FHL2	Q14192	0.162181	0.211345	0.643869
FH1/FH2 domain-containing protein 1	FHOD1	Q9Y613	1.0777	-0.54426	0.528979
Mitochondrial fission 1 protein	FIS1	Q9Y3D6	0.19769	0.0002865	-0.0497845
Peptidyl-prolyl cis-trans isomerase FKBP10	FKBP10	Q96AY3	0.415524	0.588108	0.729233
Peptidyl-prolyl cis-trans isomerase FKBP14	FKBP14	Q9NWM8	0.32254	0.882057	0.770899
FK506-binding protein 15	FKBP15	Q5T1M5	0.458677	0.969749	0.620511
Peptidyl-prolyl cis-trans isomerase FKBP2	FKBP2	P26885	0.651941	0.925383	0.856397
Peptidyl-prolyl cis-trans isomerase FKBP3	FKBP3	Q00688	0.192762	0.510284	0.0339165
Peptidyl-prolyl cis-trans isomerase FKBP4;Peptidyl-prolyl cis-trans isomerase FKBP4, N-terminally processed	FKBP4	Q02790	0.219306	0.700573	0.330999
Peptidyl-prolyl cis-trans isomerase FKBP5;Peptidyl-prolyl cis-trans isomerase FKBP5, N-terminally processed	FKBP5	Q13451	1.21253	-0.209674	0.193145
Peptidyl-prolyl cis-trans isomerase FKBP8	FKBP8	Q14318	0.255515	0.778096	0.910006
Peptidyl-prolyl cis-trans isomerase FKBP9	FKBP9	O95302	0.665627	0.727754	0.748388
Protein flightless-1 homolog	FLII	Q13045	0.301765	0.888136	0.943826
Filamin-A	FLNA	P21333	0.0296351	0.544322	0.414455
Filamin-B	FLNB	O75369	0.0125775	-0.12881	-0.130686
Flotillin-1	FLOT1	O75955	0.0916892	0.928718	0.920292
Flotillin-2	FLOT2	Q14254	0.0782746	0.823237	0.852137
Feline leukemia virus subgroup C receptor-related protein 1	FLVCR1	Q9Y5Y0	1.55186	0.20902	0.435393
FLYWCH family member 2	FLYWCH2	Q96CP2	0.385826	0.664062	0.818496
Formin-like protein 1	FMNL1	O95466	0.155423	-0.216749	0.0636849
Formin-like protein 2	FMNL2	Q96PY5	0.140092	0.104979	-0.19208
Fragile X mental retardation protein 1	FMR1	Q06787	0.376632	0.595348	0.792573
Formin-binding protein 1-like	FNBP1L	Q5T0N5	0.463788	0.052023	0.0361918
Fibronectin type-III domain-containing protein 3A	FNDC3A	Q9Y2H6	5.99936	0.434188	0.765954
Fibronectin type III domain-containing protein 3B	FNDC3B	Q53EP0	0.273871	0.842387	0.70451
Focadhesin	FOCAD	Q5VW36	0.16926	-0.473691	-0.219286
Folate receptor alpha	FOLR1	P15328	0.154654	-0.044886	0.208255
Forkhead box protein K1	FOXK1	P85037	0.0357081	-0.006342	0.626203
FAD-dependent oxidoreductase domain-containing protein 2	FOXRED2	Q8IWF2	0.588554	-0.0336085	0.398233
Folylpolyglutamate synthase, mitochondrial	FPGS	Q05932	2.05194	-0.342615	-0.262885
Protein FRG1;Protein FRG1B	FRG1;FRG1B	Q14331	0.501897	0.188365	0.828693
Protein furry homolog-like	FRYL	O94915	13.9151	0.583434	0.464393
Fascin	FSCN1	Q16658	2.74454	0.732413	0.760005
Follistatin-related protein 3	FSTL3	O95633	0.382158	0.802887	0.622115
Ferritin heavy chain;Ferritin heavy chain, N-terminally processed	FTH1	P02794	5.59129	0.819574	0.757327
Putative tRNA (cytidine(32)/guanosine(34)-2-O)-methyltransferase	FTSJ1	Q9UET6	4.83586	0.461307	-0.0689394
pre-rRNA processing protein FTSJ3	FTSJ3	Q8IY81	3.23513	-0.128963	0.172052
Far upstream element-binding protein 1	FUBP1	Q96AE4	0.26611	0.529192	0.712983
Far upstream element-binding protein 3	FUBP3	Q96I24	0.0376669	0.741533	0.75547
Plasma alpha-L-fucosidase	FUCA2	Q9BTY2	0.138082	0.303687	-0.0347799
RNA-binding protein FUS	FUS	P35637	0.26946	0.0022475	0.830654
Frataxin, mitochondrial;Frataxin intermediate form;Frataxin(56-210);Frataxin(78-210);Frataxin mature form	FXN	Q16595	0.305372	-0.641282	0.159304
Fragile X mental retardation syndrome-related protein 1	FXR1	P51114	0.0373239	0.156873	0.695744
Fragile X mental retardation syndrome-related protein 2	FXR2	P51116	0.394888	-0.0088355	0.520558
Tyrosine-protein kinase Fyn	FYN	P06241	0.0380867	0.423728	0.291418
Frizzled-6	FZD6	O60353	0.292373	-0.175363	0.878172
Ras GTPase-activating protein-binding protein 1	G3BP1	Q13283	0.165429	0.177524	0.524069
Ras GTPase-activating protein-binding protein 2	G3BP2	Q9UN86	0.245096	0.757645	0.239021
Glucose-6-phosphatase 3	G6PC3	Q9BUM1	1.01705	0.952113	0.828763
Glucose-6-phosphate 1-dehydrogenase	G6PD	P11413	0.0453035	0.334291	-0.106076
Lysosomal alpha-glucosidase;76 kDa lysosomal alpha-glucosidase;70 kDa lysosomal alpha-glucosidase	GAA	P10253	0.77761	0.761635	0.450505
Gamma-aminobutyric acid receptor-associated protein-like 2	GABARAPL2	P60520	0.957068	0.478924	0.835913
Cyclin-G-associated kinase	GAK	O14976	1.12257	0.002418	0.213325
Polypeptide N-acetylgalactosaminyltransferase 1;Polypeptide N-acetylgalactosaminyltransferase 1 soluble form	GALNT1	Q10472	0.787775	0.955553	0.968552
Polypeptide N-acetylgalactosaminyltransferase 2;Polypeptide N-acetylgalactosaminyltransferase 2 soluble form	GALNT2	Q10471	0.901932	0.883483	0.911656
Polypeptide N-acetylgalactosaminyltransferase 6	GALNT6	Q8NCL4	1.03927	0.01709	0.0331639
N-acetylgalactosaminyltransferase 7	GALNT7	Q86SF2	0.838679	0.85204	0.832939
Neutral alpha-glucosidase AB	GANAB	Q14697	0.477656	0.620602	0.680132
Glyceraldehyde-3-phosphate dehydrogenase	GAPDH	P04406	0.0866936	0.255493	0.0875562
GTPase-activating protein and VPS9 domain-containing protein 1	GAPVD1	Q14C86	0.341758	0.446059	0.459701
H/ACA ribonucleoprotein complex subunit 1	GAR1	Q9NY12	1.3899	0.71795	0.790255
Glycine--tRNA ligase	GARS	P41250	0.164021	0.173218	0.417814
Trifunctional purine biosynthetic protein adenosine-3;Phosphoribosylamine--glycine ligase;Phosphoribosylformylglycinamidine cyclo-ligase;Phosphoribosylglycinamide formyltransferase	GART	P22102	0.501304	0.681689	-0.0323917
Glucosylceramidase	GBA	P04062	0.164842	0.847004	0.276508
Protein NipSnap homolog 2	GBAS	O75323	0.957913	0.439585	0.632143
1,4-alpha-glucan-branching enzyme	GBE1	Q04446	1.58951	0.026871	0.685065
Golgi-specific brefeldin A-resistance guanine nucleotide exchange factor 1	GBF1	Q92538	0.332859	-0.005606	-0.0652499
GRIP and coiled-coil domain-containing protein 2	GCC2	Q8IWJ2	0.735908	0.932007	0.907093
Glutaryl-CoA dehydrogenase, mitochondrial	GCDH	Q92947	0.58885	-0.335303	-0.0577679
Glutamate--cysteine ligase regulatory subunit	GCLM	P48507	0.529772	-0.01518	-0.0432193
Translational activator GCN1	GCN1L1	Q92616	0.0275257	0.42029	0.375258
Glycine cleavage system H protein, mitochondrial	GCSH	P23434	0.0236743	-0.128414	-0.176644
Ganglioside-induced differentiation-associated protein 2	GDAP2	Q9NXN4	1.51771	-0.120654	0.0971041
Glycerophosphodiester phosphodiesterase 1	GDE1	Q9NZC3	0.33886	0.795549	0.669156
Rab GDP dissociation inhibitor beta	GDI2	P50395	0.423932	0.11468	-0.000806167
Gem-associated protein 2	GEMIN2	O14893	9.15981	0.569919	0.815342
Gem-associated protein 4	GEMIN4	P57678	4.25494	0.146804	0.517373
Gem-associated protein 5	GEMIN5	Q8TEQ6	1.36437	0.103277	0.516555
Gem-associated protein 6	GEMIN6	Q8WXD5	3.8494	0.022529	0.538267
Elongation factor G, mitochondrial	GFM1	Q96RP9	0.00685318	-0.142819	0.196555
Ribosome-releasing factor 2, mitochondrial	GFM2	Q969S9	0.765132	-0.354656	0.646182
Glutamine--fructose-6-phosphate aminotransferase [isomerizing] 1	GFPT1	Q06210	1.13862	0.458481	0.322278
Gamma-glutamylcyclotransferase	GGCT	O75223	1.67162	0.192561	0.359871
Vitamin K-dependent gamma-carboxylase	GGCX	P38435	0.0943119	0.766792	0.643316
Gamma-glutamyl hydrolase	GGH	Q92820	0.160668	0.656316	0.780199
Gametogenetin-binding protein 2	GGNBP2	Q9H3C7	3.83862	-0.837097	0.897308
Growth hormone-inducible transmembrane protein	GHITM	Q9H3K2	0.0268638	0.620208	0.914863
PERQ amino acid-rich with GYF domain-containing protein 2	GIGYF2	Q6Y7W6	0.175664	-0.405581	0.485976
ARF GTPase-activating protein GIT1	GIT1	Q9Y2X7	1.15889	0.584128	0.503682
ARF GTPase-activating protein GIT2	GIT2	Q14161	1.7075	0.369955	0.768888
Alpha-galactosidase A	GLA	P06280	1.1073	0.975958	0.837319
Beta-galactosidase	GLB1	P16278	0.0489901	0.160429	0.569863
Nucleoporin GLE1	GLE1	Q53GS7	4.323	0.682735	0.832491
Golgi apparatus protein 1	GLG1	Q92896	0.537026	0.869233	0.904355
Lactoylglutathione lyase	GLO1	Q04760	1.6644	0.357218	-0.075692
Glyoxalase domain-containing protein 4	GLOD4	Q9HC38	0.897172	0.425346	0.0605776
Glutaredoxin-3	GLRX3	O76003	0.482072	0.3073	-0.265244
Glutaredoxin-related protein 5, mitochondrial	GLRX5	Q86SX6	0.659688	-0.0263065	0.276403
Glutaminase kidney isoform, mitochondrial	GLS	O94925	0.0572401	0.0014605	0.00362354
Glycosyltransferase 8 domain-containing protein 1	GLT8D1	Q68CQ7	1.47716	0.580236	0.544087
Glycosyltransferase 8 domain-containing protein 2	GLT8D2	Q9H1C3	1.86879	0.237595	0.268023
Glioma tumor suppressor candidate region gene 2 protein	GLTSCR2	Q9NZM5	2.98697	-0.369336	0.391765
Glutamate dehydrogenase 1, mitochondrial;Glutamate dehydrogenase 2, mitochondrial	GLUD1;GLUD2	P00367	0.00374181	0.0438975	0.0934151
GMP synthase [glutamine-hydrolyzing]	GMPS	P49915	0.219446	0.916395	0.130512
Guanine nucleotide-binding protein subunit alpha-11	GNA11	P29992	0.0323205	0.877063	0.733069
Guanine nucleotide-binding protein subunit alpha-13	GNA13	Q14344	0.129003	0.828686	0.882413
Guanine nucleotide-binding protein G(i) subunit alpha-1	GNAI1	P63096	0.146334	0.058342	0.0677744
Guanine nucleotide-binding protein G(i) subunit alpha-2	GNAI2	P04899	0.0497106	0.348901	0.455109
Guanine nucleotide-binding protein G(k) subunit alpha	GNAI3	P08754	0.0571731	0.246486	0.282875
Guanine nucleotide-binding protein G(q) subunit alpha	GNAQ	P50148	0.40504	-0.56736	0.549943
Guanine nucleotide-binding protein G(s) subunit alpha isoforms short;Guanine nucleotide-binding protein G(s) subunit alpha isoforms XLas	GNAS	P63092	0.0301467	0.082421	0.0856211
Guanine nucleotide-binding protein G(I)/G(S)/G(T) subunit beta-1	GNB1	P62873	0.0258281	0.190379	-0.229796
Guanine nucleotide-binding protein G(I)/G(S)/G(T) subunit beta-2	GNB2	P62879	0.0144753	0.0301605	0.103124
Guanine nucleotide-binding protein subunit beta-2-like 1;Guanine nucleotide-binding protein subunit beta-2-like 1, N-terminally processed	GNB2L1	P63244	0.0291151	0.564507	0.539519
Guanine nucleotide-binding protein subunit beta-4	GNB4	Q9HAV0	4.00052	-0.0262215	0.232816
Bifunctional UDP-N-acetylglucosamine 2-epimerase/N-acetylmannosamine kinase;UDP-N-acetylglucosamine 2-epimerase (hydrolyzing);N-acetylmannosamine kinase	GNE	Q9Y223	3.46373	0.520306	0.476898
Guanine nucleotide-binding protein G(I)/G(S)/G(O) subunit gamma-12	GNG12	Q9UBI6	0.0943498	0.894939	0.967867
Guanine nucleotide-binding protein-like 1	GNL1	P36915	1.09186	-0.098084	0.148949
Nucleolar GTP-binding protein 2	GNL2	Q13823	0.969764	0.116927	0.286711
Guanine nucleotide-binding protein-like 3	GNL3	Q9BVP2	1.03956	0.80535	-0.28891
Guanine nucleotide-binding protein-like 3-like protein	GNL3L	Q9NVN8	0.573319	0.552222	-0.373486
Dihydroxyacetone phosphate acyltransferase	GNPAT	O15228	0.29336	0.859987	0.791716
Glucosamine-6-phosphate isomerase 1	GNPDA1	P46926	1.50685	-0.494038	0.515493
Glucosamine 6-phosphate N-acetyltransferase	GNPNAT1	Q96EK6	1.97501	0.0134185	0.301417
N-acetylglucosamine-1-phosphotransferase subunit gamma	GNPTG	Q9UJJ9	6.7872	0.659431	0.898881
N-acetylglucosamine-6-sulfatase	GNS	P15586	0.231421	0.815422	0.911003
Golgin subfamily A member 1	GOLGA1	Q92805	1.66322	0.954225	0.932046
Golgin subfamily A member 2	GOLGA2	Q08379	0.614428	0.468415	0.405135
Golgin subfamily A member 3	GOLGA3	Q08378	1.84509	0.122298	0.228912
Golgin subfamily A member 4	GOLGA4	Q13439	1.05286	0.903839	0.800988
Golgin subfamily A member 5	GOLGA5	Q8TBA6	2.09936	0.172737	0.427429
Golgin subfamily A member 7	GOLGA7	Q7Z5G4	0.466311	-0.148914	0.479216
Golgin subfamily B member 1	GOLGB1	Q14789	1.17379	0.899236	0.850433
Golgi integral membrane protein 4	GOLIM4	O00461	1.29973	0.888244	0.893527
Golgi membrane protein 1	GOLM1	Q8NBJ4	0.393875	0.894326	0.893197
Golgi phosphoprotein 3	GOLPH3	Q9H4A6	0.824463	0.848978	0.91493
Vesicle transport protein GOT1B	GOLT1B	Q9Y3E0	0.184464	0.89323	0.911692
RAB6-interacting golgin	GORAB	Q5T7V8	2.76185	-0.136839	0.798272
Golgi reassembly-stacking protein 2	GORASP2	Q9H8Y8	1.0017	0.943033	0.978745
Golgi SNAP receptor complex member 1	GOSR1	O95249	2.8524	0.952063	0.964462
Golgi SNAP receptor complex member 2	GOSR2	O14653	0.249298	0.534577	0.811717
Aspartate aminotransferase, cytoplasmic	GOT1	P17174	4.35853	0.387723	0.269043
Aspartate aminotransferase, mitochondrial	GOT2	P00505	0.0203128	-0.0041755	0.0035635
Glycosylphosphatidylinositol anchor attachment 1 protein	GPAA1	O43292	0.160526	0.381723	0.490283
G patch domain-containing protein 4	GPATCH4	Q5T3I0	0.599345	0.571967	0.693464
Glypican-1;Secreted glypican-1	GPC1	P35052	0.294328	0.160767	0.312035
Glycerol-3-phosphate dehydrogenase 1-like protein	GPD1L	Q8N335	4.9823	0.928135	0.599315
Glycerol-3-phosphate dehydrogenase, mitochondrial	GPD2	P43304	0.0680547	0.113914	0.20999
Glucose-6-phosphate isomerase	GPI	P06744	1.17467	0.558063	0.370333
G patch domain and KOW motifs-containing protein	GPKOW	Q92917	0.117717	0.561043	0.769177
Protein GPR107	GPR107	Q5VW38	0.422022	0.833732	0.785155
Protein GPR108	GPR108	Q9NPR9	1.83513	0.94795	0.957765
Integral membrane protein GPR180	GPR180	Q86V85	0.17727	0.678788	0.602989
G-protein coupled receptor 64	GPR64	Q8IZP9	0.216501	0.391844	0.548721
Retinoic acid-induced protein 3	GPRC5A	Q8NFJ5	0.453169	0.377059	0.457933
G protein-regulated inducer of neurite outgrowth 1	GPRIN1	Q7Z2K8	0.213233	-0.170874	0.255159
COP9 signalosome complex subunit 1	GPS1	Q13098	0.662909	0.0893215	0.0382046
Alanine aminotransferase 2	GPT2	Q8TD30	31.4994	-0.612467	0.893814
Probable glutathione peroxidase 8	GPX8	Q8TED1	0.494503	0.843873	0.909871
GRAM domain-containing protein 1A	GRAMD1A	Q96CP6	0.494868	0.791002	0.558242
GRAM domain-containing protein 1B	GRAMD1B	Q3KR37	0.440302	0.602872	0.698851
GRAM domain-containing protein 3	GRAMD3	Q96HH9	0.370002	-0.0775135	0.388508
Growth factor receptor-bound protein 10	GRB10	Q13322	0.290791	0.540423	0.797644
Growth factor receptor-bound protein 2	GRB2	P62993	0.0511391	-0.611241	0.665646
Glyoxylate reductase/hydroxypyruvate reductase	GRHPR	Q9UBQ7	0.512227	-0.075722	0.13584
GRIP1-associated protein 1	GRIPAP1	Q4V328	6.19538	0.438593	0.886525
Granulins;Acrogranin;Paragranulin;Granulin-1;Granulin-2;Granulin-3;Granulin-4;Granulin-5;Granulin-6;Granulin-7	GRN	P28799	0.465356	0.700883	0.275755
GrpE protein homolog 1, mitochondrial	GRPEL1	Q9HAV7	0.0107503	-0.02191	0.0225515
GrpE protein homolog 2, mitochondrial	GRPEL2	Q8TAA5	0.294081	0.189835	-0.418861
G-rich sequence factor 1	GRSF1	Q12849	0.0354575	0.156871	0.212361
Glutamate-rich WD repeat-containing protein 1	GRWD1	Q9BQ67	0.621708	-0.333228	0.760383
Glycogen synthase kinase-3 alpha	GSK3A	P49840	0.0364556	0.62623	0.204471
Glycogen synthase kinase-3 beta	GSK3B	P49841	0.0406346	0.189688	0.444409
Eukaryotic peptide chain release factor GTP-binding subunit ERF3A	GSPT1	P15170	0.141198	0.412253	0.673572
Glutathione reductase, mitochondrial	GSR	P00390	0.024403	0.051627	0.0854851
Glutathione synthetase	GSS	P48637	1.67599	0.124247	0.549044
Glutathione S-transferase kappa 1	GSTK1	Q9Y2Q3	0.0803344	0.834267	0.959349
Glutathione S-transferase Mu 3	GSTM3	P21266	0.799685	0.160789	0.308667
Glutathione S-transferase omega-1	GSTO1	P78417	0.652502	0.47017	0.299195
Transcription initiation factor IIB	GTF2B	Q00403	0.0936916	-0.315621	0.812326
General transcription factor IIE subunit 1	GTF2E1	P29083	2.36353	0.0471175	-0.00456849
Transcription initiation factor IIE subunit beta	GTF2E2	P29084	1.84154	0.115899	0.490429
General transcription factor IIF subunit 1	GTF2F1	P35269	0.0215786	0.50483	0.917321
General transcription factor IIF subunit 2	GTF2F2	P13984	0.376689	0.0864095	0.449248
General transcription factor IIH subunit 2;General transcription factor IIH subunit 2-like protein	GTF2H2;GTF2H2C	Q13888	2.10556	0.611609	0.130582
General transcription factor IIH subunit 3	GTF2H3	Q13889	2.51025	0.557508	0.411457
General transcription factor IIH subunit 4	GTF2H4	Q92759	1.38658	0.667457	0.706128
General transcription factor II-I	GTF2I	P78347	0.482122	0.860691	0.66228
General transcription factor 3C polypeptide 1	GTF3C1	Q12789	0.678401	0.823924	0.490522
General transcription factor 3C polypeptide 2	GTF3C2	Q8WUA4	3.24853	0.461448	0.619732
General transcription factor 3C polypeptide 3	GTF3C3	Q9Y5Q9	2.29204	0.40972	0.910916
General transcription factor 3C polypeptide 4	GTF3C4	Q9UKN8	0.711696	0.0750345	0.617346
General transcription factor 3C polypeptide 5	GTF3C5	Q9Y5Q8	5.44755	-0.109065	0.687172
GTP-binding protein 1	GTPBP1	O00178	0.098811	-0.079685	0.841433
GTP-binding protein 10	GTPBP10	A4D1E9	0.0222616	-0.014867	-0.0157091
GTP-binding protein 2	GTPBP2	Q9BX10	0.236988	-0.285895	0.145115
Nucleolar GTP-binding protein 1	GTPBP4	Q9BZE4	1.0922	-0.676789	0.908626
Putative GTP-binding protein 6	GTPBP6	O43824	0.109315	-0.171752	-0.106513
G2 and S phase-expressed protein 1	GTSE1	Q9NYZ3	1.3557	0.620271	0.771819
Beta-glucuronidase	GUSB	P08236	0.0814009	0.249097	0.562305
Glucoside xylosyltransferase 1	GXYLT1	Q4G148	14.3024	-0.402318	0.866008
Glycogenin-1	GYG1	P46976	4.76651	0.565591	0.79505
Glycogen [starch] synthase, muscle	GYS1	P13807	8.58541	0.658454	0.304164
Histone H1x	H1FX	Q92522	4.41139	0.901452	0.971564
Core histone macro-H2A.1	H2AFY	O75367	0.687619	0.962493	0.983317
Histone H2A.Z;Histone H2A.V	H2AFZ;H2AFV	P0C0S5	0.501601	0.809499	0.951956
Very-long-chain (3R)-3-hydroxyacyl-CoA dehydratase 2	HACD2	Q6Y1H2	0.387062	0.583085	0.427371
Very-long-chain (3R)-3-hydroxyacyl-CoA dehydratase 3	HACD3	Q9P035	0.211413	0.860538	0.511589
2-hydroxyacyl-CoA lyase 1	HACL1	Q9UJ83	0.359785	0.837796	0.956292
Hydroxyacyl-coenzyme A dehydrogenase, mitochondrial	HADH	Q16836	0.0322231	-0.0018975	0.0173995
Trifunctional enzyme subunit alpha, mitochondrial;Long-chain enoyl-CoA hydratase;Long chain 3-hydroxyacyl-CoA dehydrogenase	HADHA	P40939	0.0122542	0.701755	0.854608
Trifunctional enzyme subunit beta, mitochondrial;3-ketoacyl-CoA thiolase	HADHB	P55084	0.0278694	0.916075	0.943381
Hydroxyacylglutathione hydrolase, mitochondrial	HAGH	Q16775	0.161634	0.065962	0.199016
Histidine--tRNA ligase, cytoplasmic	HARS	P12081	0.136635	-0.594807	0.522086
Probable histidine--tRNA ligase, mitochondrial	HARS2	P49590	0.683858	0.011885	0.959622
Histone acetyltransferase type B catalytic subunit	HAT1	O14929	0.580935	0.0469155	0.0311315
HAUS augmin-like complex subunit 2	HAUS2	Q9NVX0	0.739652	-0.0618055	0.44301
HAUS augmin-like complex subunit 3	HAUS3	Q68CZ6	0.663114	0.721064	0.528876
HAUS augmin-like complex subunit 4	HAUS4	Q9H6D7	0.183219	0.568474	0.205021
HAUS augmin-like complex subunit 5	HAUS5	O94927	0.296663	0.519294	0.401844
HAUS augmin-like complex subunit 6	HAUS6	Q7Z4H7	0.132559	0.651257	0.431679
HAUS augmin-like complex subunit 8	HAUS8	Q9BT25	1.14091	0.0847195	-0.0372782
HCLS1-associated protein X-1	HAX1	O00165	0.0862927	0.873468	0.887233
HBS1-like protein	HBS1L	Q9Y450	0.164223	-0.170324	-0.0699101
Cytochrome c-type heme lyase	HCCS	P53701	0.00986362	0.679018	0.728118
Host cell factor 1;HCF N-terminal chain 1;HCF N-terminal chain 2;HCF N-terminal chain 3;HCF N-terminal chain 4;HCF N-terminal chain 5;HCF N-terminal chain 6;HCF C-terminal chain 1;HCF C-terminal chain 2;HCF C-terminal chain 3;HCF C-terminal chain 4;HCF C-terminal chain 5;HCF C-terminal chain 6	HCFC1	P51610	0.161493	0.709284	0.777434
Histone deacetylase 2	HDAC2	Q92769	2.47722	0.628833	0.6015
Hepatoma-derived growth factor	HDGF	P51858	0.482613	0.696033	0.564208
Vigilin	HDLBP	Q00341	0.773329	0.964255	-0.783793
HEAT repeat-containing protein 1;HEAT repeat-containing protein 1, N-terminally processed	HEATR1	Q9H583	0.0571747	0.581772	0.593654
HEAT repeat-containing protein 5B	HEATR5B	Q9P2D3	0.577044	0.424815	0.157584
HEAT repeat-containing protein 6	HEATR6	Q6AI08	0.0645749	0.705623	0.28655
Heme-binding protein 1	HEBP1	Q9NRV9	0.304565	0.276512	-0.217063
E3 ubiquitin-protein ligase HECTD1	HECTD1	Q9ULT8	5.59975	0.419733	0.167025
Probable E3 ubiquitin-protein ligase HECTD4	HECTD4	Q9Y4D8	38.5918	-0.21335	0.293605
Lymphoid-specific helicase	HELLS	Q9NRZ9	1.32179	0.828099	0.903409
Probable helicase with zinc finger domain	HELZ	P42694	11.4213	-0.0248864	0.437306
E3 ubiquitin-protein ligase HERC2	HERC2	O95714	0.613026	0.911579	0.95148
Probable E3 ubiquitin-protein ligase HERC4	HERC4	Q5GLZ8	0.970655	-0.268308	0.397836
E3 ISG15--protein ligase HERC5	HERC5	Q9UII4	0.4336	0.480574	0.510865
Homocysteine-responsive endoplasmic reticulum-resident ubiquitin-like domain member 1 protein	HERPUD1	Q15011	2.59008	0.834118	0.871158
Beta-hexosaminidase subunit alpha	HEXA	P06865	0.234424	0.581511	0.60266
Beta-hexosaminidase subunit beta;Beta-hexosaminidase subunit beta chain B;Beta-hexosaminidase subunit beta chain A	HEXB	P07686	0.387068	0.877343	0.931978
Protein HEXIM1	HEXIM1	O94992	0.980743	0.319157	0.498883
Hereditary hemochromatosis protein	HFE	Q30201	4.08406	0.07555	-0.000851051
Protein HGH1 homolog	HGH1	Q9BTY7	0.164734	0.0327539	0.216142
Hepatocyte growth factor-regulated tyrosine kinase substrate	HGS	O14964	0.590283	0.107886	0.377595
3-hydroxyisobutyrate dehydrogenase, mitochondrial	HIBADH	P31937	0.0573621	0.490784	0.92277
3-hydroxyisobutyryl-CoA hydrolase, mitochondrial	HIBCH	Q6NVY1	0.210368	0.633668	0.765944
Histidine triad nucleotide-binding protein 1	HINT1	P49773	0.350654	0.40487	-0.411918
Histidine triad nucleotide-binding protein 2, mitochondrial	HINT2	Q9BX68	0.0493695	-0.917815	0.893025
Histidine triad nucleotide-binding protein 3	HINT3	Q9NQE9	0.107246	0.590047	0.793961
Huntingtin-interacting protein 1	HIP1	O00291	11.3529	0.448585	0.379064
Huntingtin-interacting protein 1-related protein	HIP1R	O75146	0.501941	0.484683	0.683911
Histone H1.5	HIST1H1B	P16401	0.498984	-0.035465	0.0249747
Histone H1.2	HIST1H1C	P16403	1.29175	0.965237	0.976301
Histone H2B type 1-L;Histone H2B type 1-A	HIST1H2BL;HIST1H2BA	Q99880	0.23018	0.174505	0.220862
Histone H3.1;Histone H3.1t	HIST1H3A;HIST3H3	P68431	3.60419	0.131946	0.295534
Histone H4	HIST1H4A	P62805	0.333397	0.450667	0.594539
Histone H2A type 2-A;Histone H2A type 2-C	HIST2H2AA3;HIST2H2AC	Q6FI13	0.203882	0.730869	0.865025
Hexokinase-2	HK2	P52789	0.0173344	0.209684	0.32397
HLA class I histocompatibility antigen, A-68 alpha chain;HLA class I histocompatibility antigen, A-74 alpha chain;HLA class I histocompatibility antigen, A-31 alpha chain;HLA class I histocompatibility antigen, A-33 alpha chain;HLA class I histocompatibility antigen, A-29 alpha chain;HLA class I histocompatibility antigen, A-32 alpha chain	HLA-A	P01891	0.0181088	0.546918	0.808788
HLA class I histocompatibility antigen, A-69 alpha chain;HLA class I histocompatibility antigen, A-2 alpha chain	HLA-A	P10316	0.0484343	0.0394395	0.0673776
HLA class I histocompatibility antigen, B-15 alpha chain;HLA class I histocompatibility antigen, B-46 alpha chain;HLA class I histocompatibility antigen, B-57 alpha chain;HLA class I histocompatibility antigen, B-50 alpha chain;HLA class I histocompatibility antigen, B-49 alpha chain;HLA class I histocompatibility antigen, B-44 alpha chain;HLA class I histocompatibility antigen, B-47 alpha chain;…	HLA-B	P30464	0.759367	-0.53161	0.118043
HLA class I histocompatibility antigen, Cw-12 alpha chain;HLA class I histocompatibility antigen, Cw-16 alpha chain;HLA class I histocompatibility antigen, Cw-14 alpha chain;HLA class I histocompatibility antigen, Cw-15 alpha chain;HLA class I histocompatibility antigen, Cw-8 alpha chain;HLA class I histocompatibility antigen, Cw-4 alpha chain;HLA class I histocompatibility antigen, Cw-5 alpha ch…	HLA-C	P30508	0.0213587	0.748012	0.77203
Helicase-like transcription factor	HLTF	Q14527	0.157355	0.523578	0.697248
Minor histocompatibility antigen H13	HM13	Q8TCT9	0.254111	0.543802	0.662531
Embryonic stem cell-specific 5-hydroxymethylcytosine-binding protein	HMCES	Q96FZ2	0.269655	0.443571	0.370481
SWI/SNF-related matrix-associated actin-dependent regulator of chromatin subfamily E member 1-related	HMG20B	Q9P0W2	0.957459	0.159212	-0.078982
High mobility group protein B1;Putative high mobility group protein B1-like 1	HMGB1;HMGB1P1	P09429	0.0759448	0.958268	0.933943
High mobility group protein B2	HMGB2	P26583	0.0646548	0.417824	0.558502
High mobility group protein B3	HMGB3	O15347	0.477707	0.215236	0.191747
Non-histone chromosomal protein HMG-17	HMGN2	P05204	3.23015	0.92103	0.9737
Hyaluronan mediated motility receptor	HMMR	O75330	0.169124	0.557501	0.509517
Heme oxygenase 1	HMOX1	P09601	0.77771	0.812642	0.866578
Heme oxygenase 2	HMOX2	P30519	0.25271	0.90566	0.512713
Hematological and neurological expressed 1 protein;Hematological and neurological expressed 1 protein, N-terminally processed	HN1	Q9UK76	0.775831	0.292473	0.01299
Hematological and neurological expressed 1-like protein	HN1L	Q9H910	0.119913	-0.622904	0.318387
Heterogeneous nuclear ribonucleoprotein A0	HNRNPA0	Q13151	0.559748	0.532412	0.531643
Heterogeneous nuclear ribonucleoprotein A1;Heterogeneous nuclear ribonucleoprotein A1, N-terminally processed;Heterogeneous nuclear ribonucleoprotein A1-like 2	HNRNPA1;HNRNPA1L2	P09651	0.238815	0.495876	0.511045
Heterogeneous nuclear ribonucleoproteins A2/B1	HNRNPA2B1	P22626	0.294077	0.373563	0.44719
Heterogeneous nuclear ribonucleoprotein A3	HNRNPA3	P51991	1.06986	0.370806	0.357765
Heterogeneous nuclear ribonucleoprotein A/B	HNRNPAB	Q99729	0.298814	-0.276208	0.452942
Heterogeneous nuclear ribonucleoproteins C1/C2	HNRNPC	P07910	0.430982	0.492157	0.569222
Heterogeneous nuclear ribonucleoprotein D0	HNRNPD	Q14103	0.234913	0.046737	0.748335
Heterogeneous nuclear ribonucleoprotein D-like	HNRNPDL	O14979	0.12238	0.494417	0.37559
Heterogeneous nuclear ribonucleoprotein F;Heterogeneous nuclear ribonucleoprotein F, N-terminally processed	HNRNPF	P52597	1.75313	0.593047	0.841272
Heterogeneous nuclear ribonucleoprotein H;Heterogeneous nuclear ribonucleoprotein H, N-terminally processed	HNRNPH1	P31943	0.229867	0.668814	0.836125
Heterogeneous nuclear ribonucleoprotein H2	HNRNPH2	P55795	1.33176	-0.697182	0.902914
Heterogeneous nuclear ribonucleoprotein H3	HNRNPH3	P31942	3.29175	0.66632	0.66712
Heterogeneous nuclear ribonucleoprotein K	HNRNPK	P61978	0.225216	0.316118	0.895125
Heterogeneous nuclear ribonucleoprotein L	HNRNPL	P14866	0.264653	0.333014	0.482501
Heterogeneous nuclear ribonucleoprotein L-like	HNRNPLL	Q8WVV9	0.473723	0.286011	0.599303
Heterogeneous nuclear ribonucleoprotein M	HNRNPM	P52272	0.186564	0.0490435	0.537316
Heterogeneous nuclear ribonucleoprotein R	HNRNPR	O43390	0.392456	0.572186	0.398184
Heterogeneous nuclear ribonucleoprotein U	HNRNPU	Q00839	0.496711	-0.404505	0.785764
Heterogeneous nuclear ribonucleoprotein U-like protein 1	HNRNPUL1	Q9BUJ2	0.0321848	0.225789	0.801096
Heterogeneous nuclear ribonucleoprotein U-like protein 2	HNRNPUL2	Q1KMD3	0.519006	0.733592	0.674427
Homer protein homolog 3	HOMER3	Q9NSC5	5.44579	0.0937695	0.163723
Hippocalcin-like protein 1;Neuron-specific calcium-binding protein hippocalcin	HPCAL1;HPCA	P37235	0.248325	-0.104646	-0.044361
4-hydroxyphenylpyruvate dioxygenase	HPD	P32754	0.548679	-0.218158	0.088843
4-hydroxyphenylpyruvate dioxygenase-like protein	HPDL	Q96IR7	0.00553994	-0.155803	0.401934
Hypoxanthine-guanine phosphoribosyltransferase	HPRT1	P00492	1.51508	0.358155	0.154423
Hermansky-Pudlak syndrome 3 protein	HPS3	Q969F9	2.91283	0.962168	0.958857
GTPase HRas;GTPase HRas, N-terminally processed	HRAS	P01112	0.0604952	-0.548686	0.731738
Ribonuclease UK114	HRSP12	P52758	0.145853	-0.961078	0.937901
Heparan sulfate 2-O-sulfotransferase 1	HS2ST1	Q7LGA3	1.30985	0.744644	0.826098
Iron-sulfur cluster co-chaperone protein HscB, mitochondrial	HSCB	Q8IWL3	0.135583	-0.633205	0.708589
3-hydroxyacyl-CoA dehydrogenase type-2	HSD17B10	Q99714	0.00520128	-0.0223935	0.0268325
Estradiol 17-beta-dehydrogenase 11	HSD17B11	Q8NBQ5	0.128172	0.619647	0.384536
Very-long-chain 3-oxoacyl-CoA reductase	HSD17B12	Q53GQ0	0.141618	0.867516	0.593745
Peroxisomal multifunctional enzyme type 2;(3R)-hydroxyacyl-CoA dehydrogenase;Enoyl-CoA hydratase 2	HSD17B4	P51659	0.448102	0.905891	0.971867
3-keto-steroid reductase	HSD17B7	P56937	0.888834	0.478814	0.834084
Estradiol 17-beta-dehydrogenase 8	HSD17B8	Q92506	0.0726674	-0.879428	-0.215707
Inactive hydroxysteroid dehydrogenase-like protein 1	HSDL1	Q3SXM5	0.0142345	0.712056	0.921557
Hydroxysteroid dehydrogenase-like protein 2	HSDL2	Q6YN16	0.0268222	0.661967	0.79463
Heat shock protein HSP 90-alpha	HSP90AA1	P07900	0.177239	0.301911	-0.205516
Heat shock protein HSP 90-beta	HSP90AB1	P08238	0.32709	0.583287	0.108158
Putative heat shock protein HSP 90-beta 2	HSP90AB2P	Q58FF8	0.183021	0.325294	-0.131613
Endoplasmin	HSP90B1	P14625	0.411011	0.747767	0.628734
Heat shock 70 kDa protein 13	HSPA13	P48723	0.164159	0.753575	0.785376
Heat shock 70 kDa protein 14	HSPA14	Q0VDF9	0.0573808	0.594817	0.383633
Heat shock 70 kDa protein 1B;Heat shock 70 kDa protein 1A	HSPA1B;HSPA1A	P0DMV9	0.0111193	-0.011634	0.253929
Heat shock-related 70 kDa protein 2	HSPA2	P54652	0.589862	0.510598	0.457873
Heat shock 70 kDa protein 4	HSPA4	P34932	0.20075	0.858995	0.354521
Heat shock 70 kDa protein 4L	HSPA4L	O95757	0.61025	0.337757	0.529098
78 kDa glucose-regulated protein	HSPA5	P11021	0.42274	0.736884	0.560445
Heat shock 70 kDa protein 6;Putative heat shock 70 kDa protein 7	HSPA6;HSPA7	P17066	0.194682	-0.083774	-0.0518144
Heat shock cognate 71 kDa protein	HSPA8	P11142	0.0123258	-0.040316	-0.0164871
Stress-70 protein, mitochondrial	HSPA9	P38646	0.00843029	-0.0089695	0.0249457
Heat shock protein beta-1	HSPB1	P04792	0.219449	0.358646	-0.236718
Hsp70-binding protein 1	HSPBP1	Q9NZL4	1.9631	-0.435765	0.760402
60 kDa heat shock protein, mitochondrial	HSPD1	P10809	0.108286	0.0214745	0.0293209
10 kDa heat shock protein, mitochondrial	HSPE1	P61604	0.0935145	0.0076905	0.0113553
Basement membrane-specific heparan sulfate proteoglycan core protein;Endorepellin;LG3 peptide	HSPG2	P98160	0.258686	0.69507	0.756074
Heat shock protein 105 kDa	HSPH1	Q92598	0.121608	0.502211	0.104498
Oxidoreductase HTATIP2	HTATIP2	Q9BUP3	0.347046	0.809306	0.931347
Oxidoreductase HTATIP2	HTATIP2	Q9BUP3	0.437911	0.656224	0.914167
HIV Tat-specific factor 1	HTATSF1	O43719	8.20782	0.345711	0.601655
Serine protease HTRA1	HTRA1	Q92743	0.739906	0.494928	0.927556
E3 ubiquitin-protein ligase HUWE1	HUWE1	Q7Z6Z7	0.53915	-0.0482459	0.399715
Hypoxia up-regulated protein 1	HYOU1	Q9Y4L1	0.534421	0.831341	0.554639
Huntingtin-interacting protein K	HYPK	Q9NX55	0.629454	0.610661	-0.00394355
Isoleucine--tRNA ligase, cytoplasmic	IARS	P41252	1.86238	0.772684	0.532222
Isoleucine--tRNA ligase, mitochondrial	IARS2	Q9NSE4	0.032173	-0.0268305	0.0270897
Putative transferase CAF17, mitochondrial	IBA57	Q5T440	0.144607	-0.440452	-0.461022
Inhibitor of Bruton tyrosine kinase	IBTK	Q9P2D0	0.206381	0.127014	0.544407
Intercellular adhesion molecule 1	ICAM1	P05362	0.0806774	0.287761	-0.835204
Peptidyl-tRNA hydrolase ICT1, mitochondrial	ICT1	Q14197	0.10326	-0.309166	-0.313748
Insulin-degrading enzyme	IDE	P14735	0.0240725	0.361561	0.125803
Isocitrate dehydrogenase [NADP] cytoplasmic	IDH1	O75874	0.378217	0.546984	0.101421
Isocitrate dehydrogenase [NADP], mitochondrial	IDH2	P48735	0.246387	0.0693475	0.0983246
Isocitrate dehydrogenase [NAD] subunit alpha, mitochondrial	IDH3A	P50213	0.0499569	0.63915	0.593066
Isocitrate dehydrogenase [NAD] subunit beta, mitochondrial	IDH3B	O43837	0.0302338	0.0030245	0.00404984
Isocitrate dehydrogenase [NAD] subunit gamma, mitochondrial	IDH3G	P51553	13.0554	0.330481	0.23681
Isopentenyl-diphosphate Delta-isomerase 1	IDI1	Q13907	0.0289842	-0.751104	0.781403
Gamma-interferon-inducible lysosomal thiol reductase	IFI30	P13284	0.403557	-0.475725	0.0340809
Interferon-induced transmembrane protein 3	IFITM3	Q01628	0.659114	0.854192	0.620251
Interferon gamma receptor 1	IFNGR1	P15260	1.211	-0.0269435	0.213205
Interferon-related developmental regulator 1	IFRD1	O00458	0.221218	-0.197721	0.0304996
Interferon-related developmental regulator 2	IFRD2	Q12894	1.8626	-0.77218	0.875666
Intraflagellar transport protein 122 homolog	IFT122	Q9HBG6	0.177018	-0.126466	0.256342
Insulin-like growth factor 1 receptor;Insulin-like growth factor 1 receptor alpha chain;Insulin-like growth factor 1 receptor beta chain	IGF1R	P08069	0.161514	0.0301138	0.685258
Insulin-like growth factor 2 mRNA-binding protein 1	IGF2BP1	Q9NZI8	0.066432	0.59071	0.724591
Insulin-like growth factor 2 mRNA-binding protein 2	IGF2BP2	Q9Y6M1	0.157167	0.617986	0.240672
Insulin-like growth factor 2 mRNA-binding protein 3	IGF2BP3	O00425	0.122918	0.60824	0.722554
Cation-independent mannose-6-phosphate receptor	IGF2R	P11717	0.540233	0.851401	0.62202
Insulin-like growth factor-binding protein 7	IGFBP7	Q16270	0.286391	0.891806	0.932376
DNA-binding protein SMUBP-2	IGHMBP2	P38935	1.76123	-0.336764	0.719304
Immunoglobulin superfamily member 3	IGSF3	O75054	0.0543499	0.110145	0.289227
Immunoglobulin superfamily member 8	IGSF8	Q969P0	0.221509	0.478946	0.658923
Protein Red	IK	Q13123	0.430224	0.252344	0.456618
Inhibitor of nuclear factor kappa-B kinase-interacting protein	IKBIP	Q70UQ0	0.739619	0.68683	0.678621
Inhibitor of nuclear factor kappa-B kinase-interacting protein	IKBIP	Q70UQ0	1.44207	0.623047	0.718989
Elongator complex protein 1	IKBKAP	O95163	0.122278	0.6023	0.0717095
Interleukin-18	IL18	Q14116	2.50047	-0.520356	0.730329
Interleukin-1 receptor accessory protein	IL1RAP	Q9NPH3	0.61769	0.157351	0.305183
Interleukin-6 receptor subunit beta	IL6ST	P40189	0.0415666	0.091443	0.164883
Interleukin enhancer-binding factor 2	ILF2	Q12905	0.132508	0.271393	0.519082
Interleukin enhancer-binding factor 3	ILF3	Q12906	0.0812666	0.512535	0.732883
Integrin-linked protein kinase	ILK	Q13418	1.2567	0.532101	0.460293
Integrin-linked kinase-associated serine/threonine phosphatase 2C	ILKAP	Q9H0C8	0.690224	0.838412	0.829632
Acetolactate synthase-like protein	ILVBL	A1L0T0	0.3054	0.882394	0.681311
MICOS complex subunit MIC60	IMMT	Q16891	0.0211933	0.983556	0.983241
Inositol monophosphatase 3	IMPAD1	Q9NX62	0.516751	0.882975	0.878475
Inosine-5-monophosphate dehydrogenase 2	IMPDH2	P12268	0.945669	0.00029	0.378765
InaD-like protein	INADL	Q8NI35	1.35518	0.53172	0.848457
Inverted formin-2	INF2	Q27J81	0.964303	0.733842	0.189166
Inositol polyphosphate 5-phosphatase K	INPP5K	Q9BT40	2.18663	-0.539258	0.568647
Phosphatidylinositol 3,4,5-trisphosphate 5-phosphatase 2	INPPL1	O15357	0.118429	0.321926	0.462851
Insulin receptor;Insulin receptor subunit alpha;Insulin receptor subunit beta	INSR	P06213	0.0788618	-0.176342	0.292066
Integrator complex subunit 3	INTS3	Q68E01	1.57283	0.902794	0.753133
Importin-4	IPO4	Q8TEX9	1.29021	0.591633	0.834856
Importin-5	IPO5	O00410	0.0312536	-0.0439395	0.241237
Importin-7	IPO7	O95373	0.0661369	0.439504	0.280334
Importin-8	IPO8	O15397	0.499194	-0.420496	0.271961
Importin-9	IPO9	Q96P70	0.157144	0.25915	-0.181633
Inositol-pentakisphosphate 2-kinase	IPPK	Q9H8X2	0.717659	-0.004043	-0.1532
Ras GTPase-activating-like protein IQGAP1	IQGAP1	P46940	0.0451315	0.639273	0.449453
Ras GTPase-activating-like protein IQGAP3	IQGAP3	Q86VI3	1.12276	-0.670132	0.846751
Iron-responsive element-binding protein 2	IREB2	P48200	1.61327	-0.61295	-0.11343
Interferon regulatory factor 2-binding protein 1	IRF2BP1	Q8IU81	1.31001	-0.079478	0.393734
Interferon regulatory factor 2-binding protein 2	IRF2BP2	Q7Z5L9	0.87204	0.208515	0.00858526
Insulin receptor substrate 2	IRS2	Q9Y4H2	1.37835	-0.949473	0.952463
Iron-sulfur cluster assembly 1 homolog, mitochondrial	ISCA1	Q9BUE6	0.494581	-0.0085015	-0.00406464
Iron-sulfur cluster assembly enzyme ISCU, mitochondrial	ISCU	Q9H1K1	2.08239	-0.683553	0.15645
Interferon-stimulated 20 kDa exonuclease-like 2	ISG20L2	Q9H9L3	14.1351	-0.211698	0.417136
Isochorismatase domain-containing protein 1	ISOC1	Q96CN7	1.0296	0.06984	0.23283
IST1 homolog	IST1	P53990	0.382367	0.769168	0.841459
Pre-mRNA-splicing factor ISY1 homolog	ISY1	Q9ULR0	2.17962	0.490248	0.52556
E3 ubiquitin-protein ligase Itchy homolog	ITCH	Q96J02	0.29044	0.319048	0.296185
T-cell immunomodulatory protein	ITFG1	Q8TB96	4.75336	0.581754	0.485444
Protein ITFG3	ITFG3	Q9H0X4	0.216187	-0.756591	-0.738375
Integrin alpha-2	ITGA2	P17301	0.165177	0.281233	0.32055
Integrin alpha-3;Integrin alpha-3 heavy chain;Integrin alpha-3 light chain	ITGA3	P26006	0.069936	0.137572	0.179025
Integrin alpha-5;Integrin alpha-5 heavy chain;Integrin alpha-5 light chain	ITGA5	P08648	0.371269	-0.360503	0.618476
Integrin alpha-6;Integrin alpha-6 heavy chain;Integrin alpha-6 light chain;Processed integrin alpha-6	ITGA6	P23229	0.0851358	0.266536	0.128288
Integrin alpha-V;Integrin alpha-V heavy chain;Integrin alpha-V light chain	ITGAV	P06756	0.0973476	-0.055821	-0.137895
Integrin beta-1	ITGB1	P05556	0.122097	0.777089	0.809968
Integrin beta-5	ITGB5	P18084	0.0630306	0.028052	-0.0201953
Inosine triphosphate pyrophosphatase	ITPA	Q9BY32	1.89799	0.0298245	0.0320865
Inositol 1,4,5-trisphosphate receptor type 1	ITPR1	Q14643	0.0333741	0.885771	0.378022
Inositol 1,4,5-trisphosphate receptor type 2	ITPR2	Q14571	0.154553	0.188931	-0.15263
Inositol 1,4,5-trisphosphate receptor type 3	ITPR3	Q14573	0.0367428	0.948732	0.280391
Inositol 1,4,5-trisphosphate receptor-interacting protein	ITPRIP	Q8IWB1	0.246709	0.260383	-0.510084
Inositol 1,4,5-trisphosphate receptor-interacting protein-like 2	ITPRIPL2	Q3MIP1	0.721691	0.899078	0.296324
Intersectin-1	ITSN1	Q15811	0.350341	0.769332	0.631423
Intersectin-2	ITSN2	Q9NZM3	1.4448	0.708882	0.586409
Isovaleryl-CoA dehydrogenase, mitochondrial	IVD	P26440	0.0838885	-0.784088	0.693703
Protein jagunal homolog 1	JAGN1	Q8N5M9	1.41556	0.95731	0.703762
Tyrosine-protein kinase JAK1	JAK1	P23458	0.0206552	-0.0020405	-0.339297
Junction plakoglobin	JUP	P14923	0.066348	-0.0659565	-0.236912
KN motif and ankyrin repeat domain-containing protein 2	KANK2	Q63ZY3	0.0988629	0.0184007	0.467382
Lysine--tRNA ligase	KARS	Q15046	0.65729	0.582708	0.399709
Voltage-gated potassium channel subunit beta-2	KCNAB2	Q13303	5.02679	0.673702	0.867457
Potassium channel subfamily K member 1	KCNK1	O00180	1.0584	0.193921	0.368087
BTB/POZ domain-containing adapter for CUL3-mediated RhoA degradation protein 3	KCTD10	Q9H3F6	13.9944	-0.230417	0.853733
BTB/POZ domain-containing protein KCTD15	KCTD15	Q96SI1	10.9802	-0.145484	0.506533
BTB/POZ domain-containing protein KCTD3	KCTD3	Q9Y597	0.481143	-0.815336	0.752137
KDEL motif-containing protein 1	KDELC1	Q6UW63	0.275831	0.454008	0.546235
KDEL motif-containing protein 2	KDELC2	Q7Z4H8	0.682745	0.926488	0.452344
ER lumen protein-retaining receptor 1	KDELR1	P24390	0.513592	0.561004	0.69018
Lysine-specific histone demethylase 1A	KDM1A	O60341	1.68828	0.357712	0.643722
Lysine-specific demethylase 3B	KDM3B	Q7LBC6	0.548378	-0.065409	0.0797893
3-ketodihydrosphingosine reductase	KDSR	Q06136	0.308424	0.68964	0.449243
Kelch-like ECH-associated protein 1	KEAP1	Q14145	2.34318	0.433702	0.693706
KH domain-containing, RNA-binding, signal transduction-associated protein 1	KHDRBS1	Q07666	0.169261	-0.0371475	0.307644
Far upstream element-binding protein 2	KHSRP	Q92945	0.190862	0.202533	0.89425
Pumilio domain-containing protein KIAA0020	KIAA0020	Q15397	1.13233	0.667318	0.929756
Protein KIAA0100	KIAA0100	Q14667	0.849565	-0.557879	0.44327
PCNA-associated factor	KIAA0101	Q15004	0.249417	0.320183	0.859644
WASH complex subunit strumpellin	KIAA0196	Q12768	0.771326	0.788725	0.333865
Dyslexia-associated protein KIAA0319-like protein	KIAA0319L	Q8IZA0	0.867868	0.847874	0.742295
Mitochondrial ribonuclease P protein 3	KIAA0391	O15091	0.023572	0.944816	0.926175
Uncharacterized protein KIAA0930	KIAA0930	Q6ICG6	2.04086	0.652357	0.873671
WASH complex subunit 7	KIAA1033	Q2M389	0.813433	0.420728	-0.196551
KIF1-binding protein	KIAA1279	Q96EK5	1.76066	-0.395993	0.788832
Uncharacterized protein KIAA1522	KIAA1522	Q9P206	0.239628	0.344734	-0.0261229
Shootin-1	KIAA1598	A0MZ66	2.17099	-0.122279	0.42109
Uncharacterized protein KIAA1671	KIAA1671	Q9BY89	0.206385	0.512158	0.177203
Uncharacterized protein KIAA2013	KIAA2013	Q8IYS2	1.10095	0.631478	0.74999
Kinase D-interacting substrate of 220 kDa	KIDINS220	Q9ULH0	0.535705	0.0412504	0.955357
Kinesin-like protein KIF11	KIF11	P52732	0.214727	0.066116	0.745627
Kinesin-like protein KIF13A	KIF13A	Q9H1H9	4.27956	-0.403855	0.897231
Kinesin-like protein KIF14	KIF14	Q15058	0.398363	0.270938	0.924743
Kinesin-like protein KIF1B	KIF1B	O60333	0.183104	0.173135	0.458215
Kinesin-like protein KIF1C	KIF1C	O43896	0.262406	0.734162	0.845573
Kinesin-like protein KIF21A	KIF21A	Q7Z4S6	0.100418	0.593289	-0.0146714
Kinesin-like protein KIF23	KIF23	Q02241	0.0973202	-0.483611	0.488076
Kinesin-like protein KIF2A	KIF2A	O00139	0.0368226	0.570211	0.209262
Kinesin-like protein KIF2C	KIF2C	Q99661	0.0759984	0.764335	0.855601
Chromosome-associated kinesin KIF4A	KIF4A	O95239	1.21292	-0.833614	0.922185
Kinesin-1 heavy chain	KIF5B	P33176	0.00670071	0.414648	-0.0511107
Kinesin-like protein KIFC1	KIFC1	Q9BW19	2.51171	-0.593827	0.644415
Kinesin-like protein KIFC3	KIFC3	Q9BVG8	0.0632009	0.108773	0.0907635
Kin of IRRE-like protein 1	KIRREL	Q96J84	0.273857	-0.230416	-0.570666
Kinesin light chain 1	KLC1	Q07866	0.770869	0.429296	0.393427
Kinesin light chain 2	KLC2	Q9H0B6	0.0232952	-0.231549	-0.083908
Kelch domain-containing protein 4	KLHDC4	Q8TBB5	0.163852	0.812528	0.884266
Kelch-like protein 13;Kelch-like protein 9	KLHL13;KLHL9	Q9P2N7	0.554404	0.261159	-0.252781
Small kinetochore-associated protein	KNSTRN	Q9Y448	0.844704	-0.255146	0.271715
Importin subunit alpha-5;Importin subunit alpha-5, N-terminally processed	KPNA1	P52294	0.243537	0.604338	0.70154
Importin subunit alpha-1	KPNA2	P52292	0.0322431	-0.033287	0.0768341
Importin subunit alpha-4	KPNA3	O00505	0.0551014	-0.444847	0.508648
Importin subunit alpha-3	KPNA4	O00629	0.0318256	-0.372054	0.581214
Importin subunit alpha-7	KPNA6	O60684	1.40132	-0.110428	-0.14487
Importin subunit beta-1	KPNB1	Q14974	0.0865574	0.713448	0.7244
GTPase KRas;GTPase KRas, N-terminally processed	KRAS	P01116	1.50453	-0.135415	-0.0582211
Krev interaction trapped protein 1	KRIT1	O00522	1.67211	0.275011	0.0925209
KRR1 small subunit processome component homolog	KRR1	Q13601	1.35738	-0.345357	-0.155083
Keratin, type I cytoskeletal 18	KRT18	P05783	0.750769	0.622607	0.893289
Protein KTI12 homolog	KTI12	Q96EK9	3.0475	0.546732	0.54404
Kinectin	KTN1	Q86UP2	0.968098	0.725874	0.802029
Kynureninase	KYNU	Q16719	0.741612	0.710114	0.324671
Neural cell adhesion molecule L1	L1CAM	P32004	0.0376136	0.001939	-0.00491405
L-2-hydroxyglutarate dehydrogenase, mitochondrial	L2HGDH	Q9H9P8	0.193017	0.49735	0.627168
Beta-lactamase-like protein 2	LACTB2	Q53H82	0.0751995	0.753113	0.72023
Laminin subunit alpha-1	LAMA1	P25391	0.221052	0.839045	0.0466267
Laminin subunit alpha-5	LAMA5	O15230	0.0861982	0.736608	0.49468
Laminin subunit beta-1	LAMB1	P07942	0.357305	0.865363	0.796494
Laminin subunit beta-3	LAMB3	Q13751	1.73481	0.282282	0.867831
Laminin subunit gamma-1	LAMC1	P11047	0.154802	0.817017	0.733473
Lysosome-associated membrane glycoprotein 1	LAMP1	P11279	0.208176	0.504152	-0.00884163
Lysosome-associated membrane glycoprotein 2	LAMP2	P13473	0.364067	0.142164	0.184711
Ragulator complex protein LAMTOR1	LAMTOR1	Q6IAA8	0.366335	0.463285	0.277329
Ragulator complex protein LAMTOR2	LAMTOR2	Q9Y2Q5	7.05997	-0.57396	0.790391
Ragulator complex protein LAMTOR3	LAMTOR3	Q9UHA4	0.524199	0.0040095	0.282786
Ragulator complex protein LAMTOR4;Ragulator complex protein LAMTOR4, N-terminally processed	LAMTOR4	Q0VGL1	0.224354	0.773634	-0.491273
Ragulator complex protein LAMTOR5	LAMTOR5	O43504	0.103941	0.440396	-0.413558
LanC-like protein 1	LANCL1	O43813	0.0355699	-0.0483625	0.0532006
LanC-like protein 2	LANCL2	Q9NS86	0.234362	-0.805424	0.802302
Cytosol aminopeptidase	LAP3	P28838	0.0124418	-0.079594	-0.248339
La-related protein 1	LARP1	Q6PKG0	0.0278501	0.785775	0.72272
La-related protein 4	LARP4	Q71RC2	0.0319051	0.327559	0.202887
La-related protein 4B	LARP4B	Q92615	0.116531	-0.372294	0.668859
Leucine--tRNA ligase, cytoplasmic	LARS	Q9P2J5	1.31787	0.886367	0.693505
Probable leucine--tRNA ligase, mitochondrial	LARS2	Q15031	0.1084	-0.126476	0.168102
Ribosomal biogenesis protein LAS1L	LAS1L	Q9Y4W2	1.37246	-0.272783	0.817143
LIM and SH3 domain protein 1	LASP1	Q14847	0.023305	-0.0375135	0.511016
Serine/threonine-protein kinase LATS1	LATS1	O95835	0.970711	-0.044399	0.218046
Serine/threonine-protein kinase LATS2	LATS2	Q9NRM7	2.78772	0.433095	0.465793
Lamin-B receptor	LBR	Q14739	0.047749	0.63692	-0.0476884
Lysocardiolipin acyltransferase 1	LCLAT1	Q6UWP7	0.327079	0.483118	-0.0975372
L-lactate dehydrogenase A chain	LDHA	P00338	0.125377	0.404886	0.17172
L-lactate dehydrogenase B chain	LDHB	P07195	0.188463	0.56478	0.469804
Low-density lipoprotein receptor	LDLR	P01130	0.555537	0.84358	0.774829
Low density lipoprotein receptor adapter protein 1	LDLRAP1	Q5SW96	2.82884	0.0591245	-0.0444291
LEM domain-containing protein 2	LEMD2	Q8NC56	0.269549	0.735781	0.556938
Inner nuclear membrane protein Man1	LEMD3	Q9Y2U8	2.85827	0.777423	0.933212
Leukocyte receptor cluster member 9	LENG9	Q96B70	2.76965	-0.285958	0.729882
Prolyl 3-hydroxylase 1	LEPRE1	Q32P28	0.950509	0.660187	0.725562
Prolyl 3-hydroxylase 2	LEPREL1	Q8IVL5	4.67366	0.198991	0.725134
Synaptonemal complex protein SC65	LEPREL4	Q92791	1.66847	-0.026656	0.745063
LETM1 and EF-hand domain-containing protein 1, mitochondrial	LETM1	O95202	0.0205163	-0.018164	0.0187149
LETM1 domain-containing protein 1	LETMD1	Q6P1Q0	1.62897	-0.481167	0.620299
Galectin-1	LGALS1	P09382	0.333225	0.13624	0.777258
Galectin-3	LGALS3	P17931	0.0440118	0.473702	0.219476
Galectin-3-binding protein	LGALS3BP	Q08380	0.146565	0.826318	0.891959
Leucine-rich repeat-containing G-protein coupled receptor 4	LGR4	Q9BXB1	2.80859	0.132377	0.728794
Leukemia inhibitory factor receptor	LIFR	P42702	0.0935821	0.520861	0.182992
DNA ligase 1	LIG1	P18858	0.986895	0.0584916	0.702703
DNA ligase 3	LIG3	P49916	1.39755	-0.0122245	0.355679
LIM domain and actin-binding protein 1	LIMA1	Q9UHB6	0.712397	0.961894	0.930409
LIM and calponin homology domains-containing protein 1	LIMCH1	Q9UPQ0	0.664927	0.960286	0.963976
LIM and senescent cell antigen-like-containing domain protein 1	LIMS1	P48059	2.3274	0.728325	0.752751
Protein lin-7 homolog C	LIN7C	Q9NUP9	0.0439847	0.885614	0.888984
Lysosomal acid lipase/cholesteryl ester hydrolase	LIPA	P38571	0.157114	0.461707	0.49453
LIX1-like protein	LIX1L	Q8IVB5	0.228903	-0.382513	0.0467394
Lethal(2) giant larvae protein homolog 1	LLGL1	Q15334	0.191625	-0.0619345	0.0495996
Lethal(2) giant larvae protein homolog 2	LLGL2	Q6P1M3	0.154445	0.319005	0.432062
Protein LLP homolog	LLPH	Q9BRT6	60.2928	0.721334	0.933728
Protein ERGIC-53	LMAN1	P49257	0.109423	0.773391	0.740027
Vesicular integral-membrane protein VIP36	LMAN2	Q12907	0.142681	0.847913	0.386772
VIP36-like protein	LMAN2L	Q9H0V9	0.391941	0.852937	0.625988
Probable lysosomal cobalamin transporter	LMBRD1	Q9NUN5	0.775767	0.259562	0.499293
LMBR1 domain-containing protein 2	LMBRD2	Q68DH5	2.24527	0.363427	0.41922
Lipase maturation factor 2	LMF2	Q9BU23	0.343239	0.678891	0.705302
Prelamin-A/C;Lamin-A/C	LMNA	P02545	2.06972	0.824906	0.970442
Lamin-B1	LMNB1	P20700	2.28325	0.846472	0.871566
Lamin-B2	LMNB2	Q03252	0.234508	0.373982	0.232991
LIM domain only protein 7	LMO7	Q8WWI1	0.275003	0.847724	0.906378
Protein lunapark	LNP	Q9C0E8	0.339773	0.15153	0.589278
Lon protease homolog, mitochondrial	LONP1	P36776	0.000555966	-0.005676	-0.00247067
Lon protease homolog 2, peroxisomal	LONP2	Q86WA8	0.34388	0.782025	0.702395
Lysyl oxidase homolog 2	LOXL2	Q9Y4K0	1.62827	0.124609	0.362338
Lysophosphatidylcholine acyltransferase 1	LPCAT1	Q8NF37	0.177404	0.736698	0.614968
Lysophosphatidylcholine acyltransferase 2	LPCAT2	Q7L5N7	0.331641	0.116407	0.196045
Lysophospholipid acyltransferase 5	LPCAT3	Q6P1A2	0.729495	0.805538	0.856786
Lysophospholipid acyltransferase LPCAT4	LPCAT4	Q643R3	3.3407	0.378202	0.913859
Acyl-CoA:lysophosphatidylglycerol acyltransferase 1	LPGAT1	Q92604	0.434769	0.926264	0.856477
Lipoprotein lipase	LPL	P06858	0.431293	0.449368	0.593193
Lipoma-preferred partner	LPP	Q93052	6.00303	0.678899	0.893555
Lipopolysaccharide-responsive and beige-like anchor protein	LRBA	P50851	1.33595	0.385773	-0.0592242
Leucine-rich repeat and calponin homology domain-containing protein 3	LRCH3	Q96II8	0.0941778	-0.233846	0.476023
Leucine-rich repeat and calponin homology domain-containing protein 4	LRCH4	O75427	1.41744	0.063274	0.160984
Prolow-density lipoprotein receptor-related protein 1;Low-density lipoprotein receptor-related protein 1 85 kDa subunit;Low-density lipoprotein receptor-related protein 1 515 kDa subunit;Low-density lipoprotein receptor-related protein 1 intracellular domain	LRP1	Q07954	0.549251	0.719548	0.526044
Low-density lipoprotein receptor-related protein 6	LRP6	O75581	0.791689	0.13825	-0.0350349
Low-density lipoprotein receptor-related protein 8	LRP8	Q14114	0.55884	0.861495	0.734772
Alpha-2-macroglobulin receptor-associated protein	LRPAP1	P30533	0.236527	0.665685	0.725021
Leucine-rich PPR motif-containing protein, mitochondrial	LRPPRC	P42704	0.016017	0.024452	0.0409153
Leucine-rich repeat-containing protein 16A	LRRC16A	Q5VZK9	0.0408793	0.363593	0.217452
Leucine-rich repeat-containing protein 40	LRRC40	Q9H9A6	0.120375	-0.0807835	0.560783
Leucine-rich repeat-containing protein 47	LRRC47	Q8N1G4	0.178671	0.704715	-0.413382
Leucine-rich repeat-containing protein 57	LRRC57	Q8N9N7	0.094078	0.790835	0.714405
Leucine-rich repeat-containing protein 59	LRRC59	Q96AG4	0.484298	0.58949	0.865356
Volume-regulated anion channel subunit LRRC8A	LRRC8A	Q8IWT6	0.364169	0.672073	0.530663
Volume-regulated anion channel subunit LRRC8D	LRRC8D	Q7L1W4	0.0414911	0.199161	0.187312
Volume-regulated anion channel subunit LRRC8E	LRRC8E	Q6NSJ5	1.21419	0.807192	-0.00566377
Leucine-rich repeat flightless-interacting protein 1	LRRFIP1	Q32MZ4	0.110549	0.098793	0.356421
Leucine-rich repeat flightless-interacting protein 2	LRRFIP2	Q9Y608	0.658506	0.0728825	0.13004
Large subunit GTPase 1 homolog	LSG1	Q9H089	0.644402	0.840705	0.782231
Protein LSM12 homolog	LSM12	Q3MHD2	0.0305003	-0.181023	0.376864
Protein LSM14 homolog A	LSM14A	Q8ND56	0.157422	0.454169	0.740997
Protein LSM14 homolog B	LSM14B	Q9BX40	0.333801	0.872764	0.986011
U6 snRNA-associated Sm-like protein LSm2	LSM2	Q9Y333	1.29998	0.763971	0.716035
U6 snRNA-associated Sm-like protein LSm3	LSM3	P62310	1.2259	0.470203	0.571917
U6 snRNA-associated Sm-like protein LSm4	LSM4	Q9Y4Z0	0.0805669	0.221282	0.347218
Lipolysis-stimulated lipoprotein receptor	LSR	Q86X29	0.401961	0.355659	0.508369
Lanosterol synthase	LSS	P48449	0.154578	0.937949	0.681906
Leukotriene A-4 hydrolase	LTA4H	P09960	3.40397	0.633541	0.411683
Tumor necrosis factor receptor superfamily member 3	LTBR	P36941	0.212073	-0.45861	0.546812
E3 ubiquitin-protein ligase listerin	LTN1	O94822	0.180968	-0.0646805	0.0805194
Protein LTV1 homolog	LTV1	Q96GA3	0.296417	0.152735	-0.224797
Putative RNA-binding protein Luc7-like 1	LUC7L	Q9NQ29	0.0571622	0.226044	-0.0743292
Putative RNA-binding protein Luc7-like 2	LUC7L2	Q9Y383	0.627952	0.785035	0.784105
Luc7-like protein 3	LUC7L3	O95232	0.0815423	0.715453	0.498862
Leucine zipper protein 1	LUZP1	Q86V48	0.228864	0.595571	0.708726
Cell growth-regulating nucleolar protein	LYAR	Q9NX58	1.82627	-0.150164	0.973078
Tyrosine-protein kinase Lyn	LYN	P07948	0.0165463	0.243312	0.137564
Ly6/PLAUR domain-containing protein 3	LYPD3	O95274	0.0142037	0.205987	0.450404
Acyl-protein thioesterase 1	LYPLA1	O75608	0.357326	0.654195	0.608323
Acyl-protein thioesterase 2	LYPLA2	O95372	0.116455	0.215774	0.283791
Complex III assembly factor LYRM7	LYRM7	Q5U5X0	0.296707	0.195018	0.185488
Cation-dependent mannose-6-phosphate receptor	M6PR	P20645	1.15576	0.927663	0.822804
Microtubule-actin cross-linking factor 1, isoforms 1/2/3/5	MACF1	Q9UPN3	0.30627	0.73868	0.938009
O-acetyl-ADP-ribose deacetylase MACROD1	MACROD1	Q9BQ69	0.894622	-0.399453	0.508625
Melanoma-associated antigen D2	MAGED2	Q9UNF1	0.342027	0.648662	-0.516716
Protein mago nashi homolog 2	MAGOHB	Q96A72	0.0944514	0.102984	0.67652
Magnesium transporter protein 1	MAGT1	Q9H0U3	0.350549	0.602417	0.695625
Protein MAL2	MAL2	Q969L2	0.500483	0.321072	0.459123
MAM domain-containing protein 2	MAMDC2	Q7Z304	1.38397	0.428903	0.445902
Endoplasmic reticulum mannosyl-oligosaccharide 1,2-alpha-mannosidase	MAN1B1	Q9UKM7	1.93606	0.582963	0.746871
Alpha-mannosidase 2	MAN2A1	Q16706	1.59929	0.186841	0.184225
Lysosomal alpha-mannosidase;Lysosomal alpha-mannosidase A peptide;Lysosomal alpha-mannosidase B peptide;Lysosomal alpha-mannosidase C peptide;Lysosomal alpha-mannosidase D peptide;Lysosomal alpha-mannosidase E peptide	MAN2B1	O00754	0.689038	0.382906	0.572155
Mesencephalic astrocyte-derived neurotrophic factor	MANF	P55145	0.452295	0.880569	0.635862
Microtubule-associated protein 1S;MAP1S heavy chain;MAP1S light chain	MAP1S	Q66K74	1.67641	0.002184	0.222998
Dual specificity mitogen-activated protein kinase kinase 1	MAP2K1	Q02750	0.679554	0.764299	0.662262
Dual specificity mitogen-activated protein kinase kinase 2	MAP2K2	P36507	0.539373	0.295172	-0.0618468
Dual specificity mitogen-activated protein kinase kinase 3	MAP2K3	P46734	0.12808	0.352071	0.0187253
Dual specificity mitogen-activated protein kinase kinase 7	MAP2K7	O14733	0.850021	-0.873684	0.802751
Microtubule-associated protein 4	MAP4	P27816	0.0137056	0.584391	0.802009
Microtubule-associated protein 4	MAP4	P27816	0.0502023	0.0277645	0.0772056
Mitogen-activated protein kinase kinase kinase kinase 3	MAP4K3	Q8IVH8	0.452574	0.517703	0.879808
Mitogen-activated protein kinase kinase kinase kinase 4	MAP4K4	O95819	0.108181	-0.037169	-0.053217
Ensconsin	MAP7	Q14244	0.246698	0.419689	0.729575
MAP7 domain-containing protein 1	MAP7D1	Q3KQU3	0.13424	0.684515	0.681516
MAP7 domain-containing protein 3	MAP7D3	Q8IWC1	0.417869	0.650993	0.828992
Mitogen-activated protein kinase 1	MAPK1	P28482	0.615359	0.354827	0.295804
Microtubule-associated protein RP/EB family member 1	MAPRE1	Q15691	0.0657915	0.388174	0.844207
Microtubule-associated protein RP/EB family member 2	MAPRE2	Q15555	3.23417	0.166541	0.594051
Mitochondrial amidoxime-reducing component 1	MARC1	Q5VT66	0.254108	0.964049	0.975456
Mitochondrial amidoxime reducing component 2	MARC2	Q969Z3	0.074612	-0.511388	0.467842
E3 ubiquitin-protein ligase MARCH5	MARCH5	Q9NX47	0.254002	0.752609	0.55517
Myristoylated alanine-rich C-kinase substrate	MARCKS	P29966	0.530345	0.534473	0.716916
MARCKS-related protein	MARCKSL1	P49006	0.0451343	0.827038	0.854783
Serine/threonine-protein kinase MARK1	MARK1	Q9P0L2	3.28192	-0.304519	0.614041
Serine/threonine-protein kinase MARK2	MARK2	Q7KZI7	0.0332078	-0.0478496	0.316399
MAP/microtubule affinity-regulating kinase 3	MARK3	P27448	0.250111	-0.151012	0.826891
Methionine--tRNA ligase, cytoplasmic	MARS	P56192	1.73205	0.795544	0.661151
Methionine--tRNA ligase, mitochondrial	MARS2	Q96GW9	0.498934	0.629139	0.700568
MARVEL domain-containing protein 1	MARVELD1	Q9BSK0	0.0984511	-0.159717	0.183225
S-adenosylmethionine synthase isoform type-2	MAT2A	P31153	0.929811	0.375445	0.301754
Matrin-3	MATR3	P43243	0.254519	0.501656	0.567438
Mitochondrial antiviral-signaling protein	MAVS	Q7Z434	0.0872469	0.650065	0.799084
Myc-associated zinc finger protein	MAZ	P56270	3.85028	-0.0126525	0.0603843
Cyclic GMP-AMP synthase	MB21D1	Q8N884	0.18752	0.591723	0.604994
Metallo-beta-lactamase domain-containing protein 2	MBLAC2	Q68D91	1.69526	0.740091	0.451325
Muscleblind-like protein 1	MBNL1	Q9NR56	0.193439	0.284869	0.592938
Lysophospholipid acyltransferase 7	MBOAT7	Q96N66	0.586391	0.695016	0.791187
Cell surface glycoprotein MUC18	MCAM	P43121	0.0078964	0.456066	0.687296
Malonyl-CoA-acyl carrier protein transacylase, mitochondrial	MCAT	Q8IVS2	0.747764	-0.374993	0.643315
Methylcrotonoyl-CoA carboxylase beta chain, mitochondrial	MCCC2	Q9HCC0	0.0244638	0.0127645	0.0143527
Multiple coagulation factor deficiency protein 2	MCFD2	Q8NI22	0.33333	0.74209	0.821829
DNA replication licensing factor MCM2	MCM2	P49736	2.28409	0.708121	0.657952
DNA replication licensing factor MCM3	MCM3	P25205	1.1993	0.798097	0.85751
DNA replication licensing factor MCM4	MCM4	P33991	1.50353	0.908751	0.957436
DNA replication licensing factor MCM5	MCM5	P33992	0.74758	0.231399	0.288744
DNA replication licensing factor MCM6	MCM6	Q14566	2.53279	0.183266	0.887804
DNA replication licensing factor MCM7	MCM7	P33993	4.03489	0.780923	0.76879
Mini-chromosome maintenance complex-binding protein	MCMBP	Q9BTE3	1.84273	-0.344874	0.717616
Multiple C2 and transmembrane domain-containing protein 2	MCTP2	Q6DN12	0.206017	0.811468	0.625787
Malignant T-cell-amplified sequence 1	MCTS1	Q9ULC4	0.103334	0.423577	0.68381
Calcium uniporter protein, mitochondrial	MCU	Q8NE86	0.0124476	0.718305	0.747986
Mediator of DNA damage checkpoint protein 1	MDC1	Q14676	11.2526	0.919485	0.916523
Malate dehydrogenase, cytoplasmic	MDH1	P40925	0.244236	0.765947	0.238238
Malate dehydrogenase, mitochondrial	MDH2	P40926	0.0159349	0.029989	0.0286742
Midasin	MDN1	Q9NU22	0.440509	-0.258389	0.745179
NADP-dependent malic enzyme	ME1	P48163	0.281398	0.0195005	0.360704
NAD-dependent malic enzyme, mitochondrial	ME2	P23368	0.249263	-0.152183	-0.136813
Mediator of RNA polymerase II transcription subunit 15	MED15	Q96RN5	0.653527	0.869686	0.754256
Multiple epidermal growth factor-like domains protein 9	MEGF9	Q9H1U4	6.44453	0.378017	0.958006
Maternal embryonic leucine zipper kinase	MELK	Q14680	0.589299	-0.174832	0.80431
7SK snRNA methylphosphate capping enzyme	MEPCE	Q7L2J0	0.216776	0.060886	0.219629
LDLR chaperone MESD	MESDC2	Q14696	1.05462	0.533478	0.624166
Hepatocyte growth factor receptor	MET	P08581	0.0241524	0.353713	0.33714
Methionine aminopeptidase 1	METAP1	P53582	0.219323	0.0574515	0.690983
Methionine aminopeptidase 2	METAP2	P50579	0.0189042	0.851484	0.444238
Methyltransferase-like protein 13	METTL13	Q8N6R0	0.140401	0.0749274	0.345584
Probable methyltransferase-like protein 15	METTL15	A6NJ78	0.0141431	-0.134673	-0.188
Methyltransferase-like protein 16	METTL16	Q86W50	3.79103	0.680522	0.881149
Methyltransferase-like protein 2B	METTL2B	Q6P1Q9	0.158409	-0.531689	0.507547
N6-adenosine-methyltransferase 70 kDa subunit	METTL3	Q86U44	0.385797	0.170899	0.306187
Methyltransferase-like protein 7A	METTL7A	Q9H8H3	2.3319	0.899146	0.916845
Mitochondrial fission factor	MFF	Q9GZY8	0.605849	0.177591	0.475286
Melanotransferrin	MFI2	P08582	0.0163659	0.0810308	0.215042
Mitofusin-1	MFN1	Q8IWA4	0.0816669	0.953486	0.960414
Mitofusin-2	MFN2	O95140	0.164963	0.621328	0.735347
Alpha-1,3-mannosyl-glycoprotein 2-beta-N-acetylglucosaminyltransferase	MGAT1	P26572	0.501366	0.0787235	0.022762
Alpha-1,6-mannosyl-glycoprotein 2-beta-N-acetylglucosaminyltransferase	MGAT2	Q10469	2.38638	0.441369	0.350241
Mitochondrial genome maintenance exonuclease 1	MGME1	Q9BQP7	0.24949	0.295378	0.331547
Microsomal glutathione S-transferase 1	MGST1	P10620	0.761059	0.492017	0.844747
Microsomal glutathione S-transferase 3	MGST3	O14880	0.0496167	0.433742	0.820099
Melanoma inhibitory activity protein 3	MIA3	Q5JRA6	0.440726	0.741507	0.587215
E3 ubiquitin-protein ligase MIB1	MIB1	Q86YT6	0.158272	-0.106242	0.617567
MHC class I polypeptide-related sequence A	MICA	Q29983	0.409718	0.725829	0.495476
Protein-methionine sulfoxide oxidase MICAL2	MICAL2	O94851	1.93774	0.738257	0.802085
MICAL-like protein 1	MICALL1	Q8N3F8	1.29233	-0.783506	-0.0302945
MHC class I polypeptide-related sequence B	MICB	Q29980	3.03788	0.85655	0.795745
Calcium uptake protein 1, mitochondrial	MICU1	Q9BPX6	0.164896	0.0201295	0.0479574
Calcium uptake protein 2, mitochondrial	MICU2	Q8IYU8	0.0992347	0.285855	0.217085
E3 ubiquitin-protein ligase Midline-1	MID1	O15344	0.0180455	0.747265	0.17739
Macrophage migration inhibitory factor	MIF	P14174	1.59644	-0.0904319	-0.159414
Misshapen-like kinase 1	MINK1	Q8N4C8	0.759649	-0.228432	0.638109
Multiple inositol polyphosphate phosphatase 1	MINPP1	Q9UNW1	0.646924	0.960319	0.597149
WD repeat-containing protein mio	MIOS	Q9NXC5	0.627641	-0.09037	0.809033
Mitochondrial intermediate peptidase	MIPEP	Q99797	51.2197	0.246234	0.942941
Mitotic interactor and substrate of PLK1	MISP	Q8IVT2	0.623495	0.930827	0.997256
Antigen KI-67	MKI67	P46013	4.7429	0.89593	0.925072
E3 ubiquitin-protein ligase makorin-1	MKRN1	Q9UHC7	0.50153	0.814439	0.872034
Probable E3 ubiquitin-protein ligase makorin-2	MKRN2	Q9H000	0.497505	-0.12731	0.831406
Malectin	MLEC	Q14165	0.665168	0.795335	0.712648
DNA mismatch repair protein Mlh1	MLH1	P40692	0.011562	0.474222	0.130086
Mixed lineage kinase domain-like protein	MLKL	Q8NB16	0.0915219	0.145304	0.668362
Target of rapamycin complex subunit LST8	MLST8	Q9BVC4	1.09533	-0.196588	-0.0164051
Cob(I)yrinic acid a,c-diamide adenosyltransferase, mitochondrial	MMAB	Q96EY8	12.2635	-0.0618564	0.986655
Matrix metalloproteinase-15	MMP15	P51511	0.170933	0.363868	0.768344
MMS19 nucleotide excision repair protein homolog	MMS19	Q96T76	0.472542	0.17416	0.192768
Multiple myeloma tumor-associated protein 2	MMTAG2	Q9BU76	0.197776	0.0636413	0.8968
MOB kinase activator 1A;MOB kinase activator 1B	MOB1A;MOB1B	Q9H8S9	0.0997101	-0.164233	0.705004
MOB-like protein phocein	MOB4	Q9Y3A3	0.371393	0.91493	0.44545
Molybdenum cofactor sulfurase	MOCOS	Q96EN8	3.26093	-0.434228	0.98099
Mannosyl-oligosaccharide glucosidase	MOGS	Q13724	0.617639	0.510927	0.729621
Vacuolar fusion protein MON1 homolog B	MON1B	Q7L1V2	0.495	0.642358	0.527462
Mortality factor 4-like protein 1	MORF4L1	Q9UBU8	1.4896	0.664836	0.91934
Mortality factor 4-like protein 2	MORF4L2	Q15014	0.101533	0.134745	0.3962
Motile sperm domain-containing protein 2	MOSPD2	Q8NHP6	0.358506	0.813063	0.73554
Putative helicase MOV-10	MOV10	Q9HCE1	0.0352074	0.526589	0.386916
Mitochondrial pyruvate carrier 2	MPC2	O95563	0.0335397	-0.0157675	0.0250577
Multiple PDZ domain protein	MPDZ	O75970	0.156332	0.918106	0.707548
DNA-3-methyladenine glycosylase	MPG	P29372	0.394352	0.325056	0.674792
MAGUK p55 subfamily member 5	MPP5	Q8N3R9	0.301698	-0.586287	-0.66336
MAGUK p55 subfamily member 6	MPP6	Q9NZW5	0.0214563	0.804293	0.81617
MAGUK p55 subfamily member 7	MPP7	Q5T2T1	0.0266879	0.968695	0.933522
Myosin phosphatase Rho-interacting protein	MPRIP	Q6WCQ1	0.20784	0.951967	0.814532
3-mercaptopyruvate sulfurtransferase	MPST	P25325	0.156527	-0.180026	0.301291
Myelin protein zero-like protein 1	MPZL1	O95297	0.0569478	-0.045054	-0.00217393
C-type mannose receptor 2	MRC2	Q9UBG0	0.166873	0.526436	0.445944
Double-strand break repair protein MRE11A	MRE11A	P49959	1.91951	0.587452	0.584691
Methylthioribose-1-phosphate isomerase	MRI1	Q9BV20	1.94743	-0.052515	0.352878
rRNA methyltransferase 1, mitochondrial	MRM1	Q6IN84	31.7641	0.323129	0.731097
39S ribosomal protein L1, mitochondrial	MRPL1	Q9BYD6	0.00994232	-0.060951	-0.0585487
39S ribosomal protein L10, mitochondrial	MRPL10	Q7Z7H8	0.462469	-0.0270985	0.12407
39S ribosomal protein L11, mitochondrial	MRPL11	Q9Y3B7	0.049529	-0.070546	-0.0487226
39S ribosomal protein L12, mitochondrial	MRPL12	P52815	0.10033	-0.24407	0.384732
39S ribosomal protein L13, mitochondrial	MRPL13	Q9BYD1	0.0111225	0.095971	-0.0650021
39S ribosomal protein L14, mitochondrial	MRPL14	Q6P1L8	0.164159	0.0068785	0.00669294
39S ribosomal protein L15, mitochondrial	MRPL15	Q9P015	0.00530932	-0.052718	-0.118072
39S ribosomal protein L17, mitochondrial	MRPL17	Q9NRX2	0.0323022	-0.13135	0.0993226
39S ribosomal protein L18, mitochondrial	MRPL18	Q9H0U6	0.167081	0.207525	0.266414
39S ribosomal protein L19, mitochondrial	MRPL19	P49406	0.141128	-0.455704	0.597711
39S ribosomal protein L2, mitochondrial	MRPL2	Q5T653	0.0149738	-0.979632	0.980415
39S ribosomal protein L20, mitochondrial	MRPL20	Q9BYC9	0.0356869	0.393271	0.598486
39S ribosomal protein L22, mitochondrial	MRPL22	Q9NWU5	0.531423	0.88363	0.919216
39S ribosomal protein L24, mitochondrial	MRPL24	Q96A35	0.233102	-0.705289	0.931407
39S ribosomal protein L28, mitochondrial	MRPL28	Q13084	0.101422	-0.406368	-0.0825559
39S ribosomal protein L3, mitochondrial	MRPL3	P09001	0.0201791	-0.881174	0.869147
39S ribosomal protein L30, mitochondrial	MRPL30	Q8TCC3	0.239352	-0.0569914	0.698082
39S ribosomal protein L32, mitochondrial	MRPL32	Q9BYC8	0.0270315	-0.372172	-0.283644
39S ribosomal protein L37, mitochondrial	MRPL37	Q9BZE1	0.145736	0.989467	0.991556
39S ribosomal protein L38, mitochondrial	MRPL38	Q96DV4	0.587498	0.0946135	0.758202
39S ribosomal protein L39, mitochondrial	MRPL39	Q9NYK5	1.4642	-0.0765531	0.980724
39S ribosomal protein L4, mitochondrial	MRPL4	Q9BYD3	0.0267733	0.832253	0.851711
39S ribosomal protein L40, mitochondrial	MRPL40	Q9NQ50	0.453259	0.913057	0.907282
39S ribosomal protein L43, mitochondrial	MRPL43	Q8N983	0.360219	0.0109325	0.0273446
39S ribosomal protein L44, mitochondrial	MRPL44	Q9H9J2	0.00388287	0.0063045	0.0429067
39S ribosomal protein L45, mitochondrial	MRPL45	Q9BRJ2	0.0353427	-0.137908	0.172353
39S ribosomal protein L46, mitochondrial	MRPL46	Q9H2W6	0.0147372	-0.589353	-0.273919
39S ribosomal protein L47, mitochondrial	MRPL47	Q9HD33	0.0615392	0.00482	0.00244633
39S ribosomal protein L48, mitochondrial	MRPL48	Q96GC5	0.458497	-0.270473	0.442381
39S ribosomal protein L49, mitochondrial	MRPL49	Q13405	0.00128876	0.262044	0.353869
39S ribosomal protein L50, mitochondrial	MRPL50	Q8N5N7	0.168207	0.052081	0.0774486
39S ribosomal protein L53, mitochondrial	MRPL53	Q96EL3	1.02794	-0.137267	0.630582
39S ribosomal protein L55, mitochondrial	MRPL55	Q7Z7F7	1.37709	-0.10844	0.0703034
39S ribosomal protein L9, mitochondrial	MRPL9	Q9BYD2	0.378931	-0.0984965	0.381897
28S ribosomal protein S10, mitochondrial	MRPS10	P82664	0.0830056	-0.283177	0.286514
28S ribosomal protein S11, mitochondrial	MRPS11	P82912	0.147495	-0.518914	0.720941
28S ribosomal protein S14, mitochondrial	MRPS14	O60783	0.0419356	-0.008475	0.246195
28S ribosomal protein S15, mitochondrial	MRPS15	P82914	0.0571848	-0.69241	0.697601
28S ribosomal protein S16, mitochondrial	MRPS16	Q9Y3D3	0.108466	0.978565	0.976826
28S ribosomal protein S17, mitochondrial	MRPS17	Q9Y2R5	0.0452184	0.104495	0.198838
28S ribosomal protein S18b, mitochondrial	MRPS18B	Q9Y676	0.726871	-0.447398	0.443294
28S ribosomal protein S2, mitochondrial	MRPS2	Q9Y399	0.012429	-0.0628155	0.066588
28S ribosomal protein S22, mitochondrial	MRPS22	P82650	0.0173757	0.832685	0.841044
28S ribosomal protein S23, mitochondrial	MRPS23	Q9Y3D9	0.00556946	-0.242562	-0.206221
28S ribosomal protein S24, mitochondrial	MRPS24	Q96EL2	1.5549	0.692098	0.678234
28S ribosomal protein S25, mitochondrial	MRPS25	P82663	0.0320619	-0.8661	-0.781659
28S ribosomal protein S26, mitochondrial	MRPS26	Q9BYN8	2.58094	-0.916794	0.202817
28S ribosomal protein S27, mitochondrial	MRPS27	Q92552	0.0151261	0.053164	-0.0111776
28S ribosomal protein S28, mitochondrial	MRPS28	Q9Y2Q9	0.0225885	0.764047	0.775904
28S ribosomal protein S30, mitochondrial	MRPS30	Q9NP92	0.255346	-0.576125	-0.365159
28S ribosomal protein S31, mitochondrial	MRPS31	Q92665	0.0488183	-0.265501	0.294701
28S ribosomal protein S34, mitochondrial	MRPS34	P82930	0.315428	-0.446006	0.53044
28S ribosomal protein S35, mitochondrial	MRPS35	P82673	0.0106164	-0.0079845	0.0121011
28S ribosomal protein S5, mitochondrial	MRPS5	P82675	0.0452311	-0.126922	0.505754
28S ribosomal protein S6, mitochondrial	MRPS6	P82932	1.29255	-0.374045	0.810769
28S ribosomal protein S7, mitochondrial	MRPS7	Q9Y2R9	0.0311547	0.293181	0.466805
28S ribosomal protein S9, mitochondrial	MRPS9	P82933	0.0321551	-0.239058	0.305878
Ribosome-recycling factor, mitochondrial	MRRF	Q96E11	0.0930292	-0.896635	0.952546
mRNA turnover protein 4 homolog	MRTO4	Q9UKD2	0.113564	0.741731	0.413308
DNA mismatch repair protein Msh2	MSH2	P43246	0.285713	0.756369	0.588123
DNA mismatch repair protein Msh3	MSH3	P20585	0.671844	-0.659952	0.786849
DNA mismatch repair protein Msh6	MSH6	P52701	0.356536	0.883493	0.861941
RNA-binding protein Musashi homolog 2	MSI2	Q96DH6	0.0571378	-0.0309085	0.702525
Mesothelin;Megakaryocyte-potentiating factor;Mesothelin, cleaved form	MSLN	Q13421	0.129152	0.705908	-0.110638
Methylsterol monooxygenase 1	MSMO1	Q15800	0.970153	0.881582	0.748132
Moesin	MSN	P26038	0.0279396	0.0661365	-0.150815
Metastasis-associated protein MTA2	MTA2	O94776	3.28018	0.940467	0.947573
S-methyl-5-thioadenosine phosphorylase	MTAP	Q13126	4.49323	0.147677	-0.0635472
Mitochondrial carrier homolog 1	MTCH1	Q9NZJ7	0.145953	0.488042	0.926014
Mitochondrial carrier homolog 2	MTCH2	Q9Y6C9	0.0664767	0.968784	0.994583
Microtubule cross-linking factor 1	MTCL1	Q9Y4B5	0.209593	0.575116	0.38984
Cytochrome c oxidase subunit 2	MT-CO2	P00403	0.0849996	-0.132809	-0.15918
Protein LYRIC	MTDH	Q86UE4	0.588967	0.853497	0.798789
Transcription termination factor 3, mitochondrial	MTERF3	Q96E29	0.0276553	0.903452	0.895109
Mitochondrial fission regulator 1	MTFR1	Q15390	0.0925682	0.056356	0.304696
Mitochondrial ribosome-associated GTPase 1	MTG1	Q9BT17	0.216942	0.70013	0.881462
Mitochondrial ribosome-associated GTPase 2	MTG2	Q9H4K7	0.0649731	0.152756	0.360202
C-1-tetrahydrofolate synthase, cytoplasmic;Methylenetetrahydrofolate dehydrogenase;Methenyltetrahydrofolate cyclohydrolase;Formyltetrahydrofolate synthetase;C-1-tetrahydrofolate synthase, cytoplasmic, N-terminally processed	MTHFD1	P11586	0.0516586	0.243691	0.615304
Monofunctional C1-tetrahydrofolate synthase, mitochondrial	MTHFD1L	Q6UB35	0.00136672	9.25e-05	0.0141098
Bifunctional methylenetetrahydrofolate dehydrogenase/cyclohydrolase, mitochondrial;NAD-dependent methylenetetrahydrofolate dehydrogenase;Methenyltetrahydrofolate cyclohydrolase	MTHFD2	P13995	0.0375307	-0.30566	0.827823
5-formyltetrahydrofolate cyclo-ligase	MTHFS	P49914	0.0190244	0.438078	0.382716
Translation initiation factor IF-2, mitochondrial	MTIF2	P46199	9.84204	-0.118681	0.648517
Myotubularin	MTM1	Q13496	1.30985	0.510244	0.626303
Myotubularin-related protein 10	MTMR10	Q9NXD2	5.26647	-0.0603055	0.204466
Myotubularin-related protein 12	MTMR12	Q9C0I1	2.76121	0.418043	0.726471
Myotubularin-related protein 2	MTMR2	Q13614	0.260968	0.487563	0.913154
Myotubularin-related protein 6	MTMR6	Q9Y217	0.509004	0.033206	0.405259
Myotubularin-related protein 9	MTMR9	Q96QG7	1.13638	-0.218137	0.102963
Protein MTO1 homolog, mitochondrial	MTO1	Q9Y2Z2	0.0364529	0.012326	0.0476678
Serine/threonine-protein kinase mTOR	MTOR	P42345	0.638818	0.675841	-0.350057
Poly(A) RNA polymerase, mitochondrial	MTPAP	Q9NVV4	0.0311524	0.153927	0.320499
Myotrophin	MTPN	P58546	4.09809	0.240411	0.796176
Methionine synthase reductase	MTRR	Q9UBK8	5.89337	-0.520436	0.55908
MTSS1-like protein	MTSS1L	Q765P7	0.512516	0.29274	-0.746845
Microtubule-associated tumor suppressor 1	MTUS1	Q9ULD2	5.72696	0.266608	0.0493083
[truncated: 1,928 more rows]

## Sheet: Fig 1b
Fig. 1b	Wild-type HeLa map
Gene.name	X	Y	Class
AAAS	-0.950286	1.37305	ER
AACS	NA	NA	LargeProteinComplex
AAED1	NA	NA	unassigned
AAGAB	NA	NA	unassigned
AAK1	1.51716	-1.51439	LargeProteinComplex
AAMDC	NA	NA	unassigned
AAMP	NA	NA	LargeProteinComplex
AAR2	NA	NA	unassigned
AARS	1.51848	-1.68396	LargeProteinComplex
AARS2	-9.01219	-1.03633	Mitochondrion
AARSD1	NA	NA	LargeProteinComplex
AASDH	NA	NA	unassigned
AASDHPPT	NA	NA	LargeProteinComplex
AATF	NA	NA	unassigned
AATK	NA	NA	unassigned
ABCA2	1.02813	3.03648	Endosome
ABCA5	NA	NA	unassigned
ABCB1	-2.2922	0.413371	PlasmaMembrane
ABCB10	-6.48864	-1.12892	Mitochondrion
ABCB6	-0.106792	4.60549	Lysosome
ABCB7	-9.24614	-0.67889	Mitochondrion
ABCB8	NA	NA	Mitochondrion
ABCC1	-3.59031	0.354625	PlasmaMembrane
ABCC10	NA	NA	unassigned
ABCC2	-0.269572	0.96637	PlasmaMembrane
ABCC3	-2.57283	0.374577	PlasmaMembrane
ABCC4	-3.20266	0.108173	PlasmaMembrane
ABCC5	-1.49731	-0.122847	PlasmaMembrane
ABCD1	-2.57323	3.94447	Peroxisome
ABCD3	-2.68897	4.04629	Peroxisome
ABCD4	NA	NA	unassigned
ABCE1	5.09108	1.20942	LargeProteinComplex
ABCF1	4.79803	0.304849	LargeProteinComplex
ABCF2	5.59386	1.51905	LargeProteinComplex
ABCF3	4.10211	0.431057	LargeProteinComplex
ABCG2	-2.48455	0.510382	PlasmaMembrane
ABHD10	-9.99547	-0.554878	Mitochondrion
ABHD11	NA	NA	Mitochondrion
ABHD12	-2.3022	2.54411	ER
ABHD14B	NA	NA	LargeProteinComplex
ABHD15	NA	NA	unassigned
ABHD16A	-2.6093	1.88004	ER
ABHD17A	NA	NA	unassigned
ABHD17B	0.812835	2.10681	Endosome
ABHD3	NA	NA	unassigned
ABHD5	NA	NA	unassigned
ABHD6	-1.50823	2.6195	ER
ABI1	2.79714	-0.485145	LargeProteinComplex
ABI2	NA	NA	LargeProteinComplex
ABL1	NA	NA	LargeProteinComplex
ABL2	3.28857	-0.212308	LargeProteinComplex
ABLIM1	-3.13125	-2.54706	ActinBindingProteins
ABR	NA	NA	LargeProteinComplex
ABT1	NA	NA	unassigned
ABTB2	NA	NA	unassigned
ACAA1	-2.39793	3.86944	Peroxisome
ACAA2	-9.86217	-0.644782	Mitochondrion
ACACA	0.183312	-1.68859	LargeProteinComplex
ACAD10	NA	NA	unassigned
ACAD11	-1.02636	2.62418	ER
ACAD8	NA	NA	unassigned
ACAD9	-10.1566	-0.324907	Mitochondrion
ACADM	-10.9264	-0.260212	Mitochondrion
ACADS	NA	NA	Mitochondrion
ACADSB	-7.36998	-1.12188	Mitochondrion
ACADVL	-9.61696	-0.573891	Mitochondrion
ACAP2	2.33959	-0.384361	LargeProteinComplex
ACAT1	-10.2874	-0.283782	Mitochondrion
ACAT2	0.494353	-1.98663	LargeProteinComplex
ACBD3	-1.50898	-1.44567	Golgi
ACBD5	-2.65891	3.73301	ER
ACBD6	NA	NA	unassigned
ACD	NA	NA	unassigned
ACIN1	5.94553	-2.96372	LargeProteinComplex
ACLY	3.68997	-1.18725	LargeProteinComplex
ACO1	2.45594	-1.23551	LargeProteinComplex
ACO2	-10.9215	-0.281294	Mitochondrion
ACOT1;ACOT2	-7.71102	-1.55755	Mitochondrion
ACOT11	NA	NA	unassigned
ACOT13	-5.32655	-1.63085	Golgi
ACOT7	NA	NA	LargeProteinComplex
ACOT8	NA	NA	ER
ACOT9	-8.02208	-1.21643	Mitochondrion
ACOX1	-2.56489	4.04389	Peroxisome
ACOX3	NA	NA	unassigned
ACP1	0.273437	-1.51295	LargeProteinComplex
ACP2	-0.608696	4.62242	Lysosome
ACSF2	-10.8421	-0.0165448	Mitochondrion
ACSF3	-9.61442	-1.00852	Mitochondrion
ACSL1	NA	NA	unassigned
ACSL3	-1.98643	3.06996	ER
ACSL4	-2.55985	-0.712742	Golgi
ACSS2	NA	NA	unassigned
ACTA1	-2.71819	-0.484399	ActinBindingProteins
ACTB	-2.71986	-0.497885	ActinBindingProteins
ACTBL2	NA	NA	unassigned
ACTG1	NA	NA	ActinBindingProteins
ACTL6A	-0.146827	-3.71377	LargeProteinComplex
ACTL8	NA	NA	LargeProteinComplex
ACTN1	-4.26724	-1.07739	ActinBindingProteins
ACTN4	-4.34415	-1.15991	ActinBindingProteins
ACTR10	1.93587	0.266792	Endosome
ACTR1A	2.48062	-0.0815853	LargeProteinComplex
ACTR1B	2.50332	-0.300271	LargeProteinComplex
ACTR2	1.10961	-1.40239	LargeProteinComplex
ACTR3	1.14523	-1.30789	LargeProteinComplex
ACTR3B	NA	NA	unassigned
ACTR5	NA	NA	unassigned
ACTR6	NA	NA	unassigned
ACTR8	NA	NA	LargeProteinComplex
ACVR1	NA	NA	unassigned
ACY1	NA	NA	unassigned
ACYP1	NA	NA	LargeProteinComplex
ACYP2	NA	NA	unassigned
ADA	NA	NA	unassigned
ADAL	NA	NA	unassigned
ADAM10	-1.93649	2.57715	ER
ADAM15	-1.18004	1.72437	PlasmaMembrane
ADAM17	-1.88238	1.03804	PlasmaMembrane
ADAM22	NA	NA	unassigned
ADAM9	0.463731	0.916713	PlasmaMembrane
ADAMTS1	NA	NA	unassigned
ADAMTS3	NA	NA	unassigned
ADAMTSL4	NA	NA	unassigned
ADAR	4.77235	-1.75396	LargeProteinComplex
ADARB1	NA	NA	LargeProteinComplex
ADARB2	NA	NA	unassigned
ADAT1	NA	NA	unassigned
ADAT2	NA	NA	unassigned
ADAT3	NA	NA	unassigned
ADCK1	NA	NA	Mitochondrion
ADCK2	NA	NA	unassigned
ADCK3	NA	NA	Mitochondrion
ADCK4	NA	NA	ActinBindingProteins
ADCK5	NA	NA	unassigned
ADCY3	NA	NA	unassigned
ADCY6	-2.0404	0.572381	PlasmaMembrane
ADCY9	-2.2288	0.796199	PlasmaMembrane
ADD1	-0.167078	-2.24865	LargeProteinComplex
ADD3	0.0196056	-2.14143	LargeProteinComplex
ADH5	1.25398	-1.77498	LargeProteinComplex
ADI1	NA	NA	unassigned
ADIPOR1	NA	NA	unassigned
ADIPOR2	NA	NA	unassigned
ADIRF	NA	NA	unassigned
ADK	1.21427	-1.87937	LargeProteinComplex
ADNP	NA	NA	unassigned
ADNP2	NA	NA	unassigned
ADO	NA	NA	unassigned
ADPGK	-2.29181	3.26261	ER
ADPRHL2	NA	NA	Mitochondrion
ADRBK1	NA	NA	unassigned
ADRM1	2.56025	-0.631232	LargeProteinComplex
ADSL	1.14338	-1.80344	LargeProteinComplex
ADSS	0.712715	-1.93748	LargeProteinComplex
AEBP2	NA	NA	unassigned
AEN	NA	NA	unassigned
AES	NA	NA	unassigned
AFAP1	1.187	-2.22905	LargeProteinComplex
AFF1	NA	NA	unassigned
AFF4	NA	NA	LargeProteinComplex
AFG3L2	-9.60779	-0.615889	Mitochondrion
AFMID	NA	NA	unassigned
AFTPH	NA	NA	LargeProteinComplex
AGA	-0.873529	4.57971	Lysosome
AGAP1	NA	NA	unassigned
AGAP3	-0.88343	-0.39064	PlasmaMembrane
AGFG1	-0.75722	-0.675764	PlasmaMembrane
AGFG2	NA	NA	LargeProteinComplex
AGGF1	NA	NA	unassigned
AGK	-8.42004	-1.05275	Mitochondrion
AGL	7.65012	3.25828	LargeProteinComplex
AGO1	5.33479	1.10769	LargeProteinComplex
AGO2	5.66593	2.06038	LargeProteinComplex
AGO3	5.64132	1.89851	LargeProteinComplex
AGPAT1	-1.718	2.92085	ER
AGPAT2	NA	NA	ER
AGPAT3	-1.93826	3.23395	ER
AGPAT5	NA	NA	Mitochondrion
AGPAT6	NA	NA	ER
AGPAT9	NA	NA	ER
AGPS	-2.54043	4.0851	Peroxisome
AGR2	-2.42339	3.33547	ER
AGRN	-0.724984	1.72656	ER
AGTPBP1	NA	NA	unassigned
AGTRAP	3.26153	2.16376	Endosome
AHCTF1	NA	NA	LargeProteinComplex
AHCY	1.16286	-1.81861	LargeProteinComplex
AHCYL1	0.204797	-0.273125	LargeProteinComplex
AHCYL2	NA	NA	unassigned
AHDC1	NA	NA	unassigned
AHI1	NA	NA	LargeProteinComplex
AHNAK	-0.578972	-1.17148	Golgi
AHNAK2	3.80751	-0.0344767	LargeProteinComplex
AHR	NA	NA	unassigned
AHSA1	-0.365281	-2.07395	LargeProteinComplex
AIDA	NA	NA	PlasmaMembrane
AIF1L	NA	NA	ActinBindingProteins
AIFM1	-10.4413	-0.43879	Mitochondrion
AIFM2	-2.54565	-0.68048	Golgi
AIMP1	0.253241	1.49023	LargeProteinComplex
AIMP2	0.545162	1.435	LargeProteinComplex
AIP	0.142031	-1.86725	LargeProteinComplex
AJUBA	NA	NA	unassigned
AK1	1.10945	-1.66433	LargeProteinComplex
AK2	-7.3284	-1.62802	Mitochondrion
AK3	NA	NA	Mitochondrion
AK4	-10.3348	-0.758839	Mitochondrion
AK6	NA	NA	LargeProteinComplex
AKAP1	-6.86584	0.0326718	Mitochondrion
AKAP10	NA	NA	unassigned
AKAP11	NA	NA	unassigned
AKAP13	5.68395	0.557095	LargeProteinComplex
AKAP17A	4.83358	-1.22106	LargeProteinComplex
AKAP2	NA	NA	ActinBindingProteins
AKAP8	2.84563	-3.08382	LargeProteinComplex
AKAP8L	NA	NA	LargeProteinComplex
AKAP9	1.27522	-1.34005	LargeProteinComplex
AKIRIN2	NA	NA	unassigned
AKR1A1	0.247899	-1.82813	LargeProteinComplex
AKR1B1	-0.44786	-1.61752	LargeProteinComplex
AKR1B15;AKR1B10	NA	NA	unassigned
AKR7A2	NA	NA	Golgi
AKT1	NA	NA	unassigned
AKT1S1	NA	NA	unassigned
AKT2	NA	NA	unassigned
AKTIP	NA	NA	unassigned
ALAD	NA	NA	unassigned
ALAS1	NA	NA	Mitochondrion
ALCAM	NA	NA	PlasmaMembrane
ALDH16A1	3.43195	1.02057	Endosome
ALDH18A1	-11.6105	-1.65935	Mitochondrion
ALDH1A2	NA	NA	unassigned
ALDH1A3	NA	NA	LargeProteinComplex
ALDH1B1	-9.17245	-0.884718	Mitochondrion
ALDH1L1	NA	NA	unassigned
ALDH1L2	NA	NA	Mitochondrion
ALDH3A1	NA	NA	unassigned
ALDH3A2	-2.14456	2.86	ER
ALDH3B1	-1.88242	0.609918	PlasmaMembrane
ALDH4A1	-4.14025	-1.501	Mitochondrion
ALDH5A1	-9.17966	-1.18581	Mitochondrion
ALDH6A1	-7.38255	-2.09265	Mitochondrion
ALDH7A1	-7.06914	-1.04601	Mitochondrion
ALDH9A1	-5.87556	-1.19234	Mitochondrion
ALDOA	-1.50457	0.886009	PlasmaMembrane
ALDOC	-0.29043	1.16136	PlasmaMembrane
ALG1	-1.59116	2.40595	ER
ALG10	NA	NA	unassigned
ALG11	NA	NA	ER
ALG12	NA	NA	unassigned
ALG13	NA	NA	ER
ALG14	NA	NA	unassigned
ALG2	-2.32791	3.28534	ER
ALG3	NA	NA	unassigned
ALG5	-1.93903	2.92376	ER
ALG6	-3.40452	3.99263	ER
ALG8	-2.97048	3.75269	ER
ALG9	NA	NA	ER
ALKBH1	NA	NA	unassigned
ALKBH2	NA	NA	LargeProteinComplex
ALKBH3	NA	NA	unassigned
ALKBH4	NA	NA	unassigned
ALKBH5	NA	NA	LargeProteinComplex
ALKBH7	NA	NA	unassigned
ALKBH8	NA	NA	unassigned
ALMS1	NA	NA	unassigned
ALPI	NA	NA	PlasmaMembrane
ALPK2	NA	NA	unassigned
ALPL	NA	NA	PlasmaMembrane
ALPP;ALPPL2	-1.19071	0.658783	PlasmaMembrane
ALYREF	5.70577	-0.963852	LargeProteinComplex
AMACR	NA	NA	Peroxisome
AMBRA1	NA	NA	unassigned
AMD1	NA	NA	unassigned
AMDHD2	NA	NA	unassigned
AMFR	-1.25799	2.62734	ER
AMMECR1L	NA	NA	unassigned
AMOTL1	NA	NA	unassigned
AMOTL2	NA	NA	unassigned
AMPD2	1.57765	-1.96159	LargeProteinComplex
AMZ2	NA	NA	unassigned
ANAPC1	NA	NA	LargeProteinComplex
ANAPC10	NA	NA	unassigned
ANAPC11	NA	NA	unassigned
ANAPC13	NA	NA	unassigned
ANAPC15	NA	NA	unassigned
ANAPC16	NA	NA	unassigned
ANAPC2	NA	NA	unassigned
ANAPC4	NA	NA	unassigned
ANAPC5	NA	NA	LargeProteinComplex
ANAPC7	3.068	-1.01998	LargeProteinComplex
ANGEL2	NA	NA	unassigned
ANKFY1	0.403306	2.76237	Endosome
ANKH	0.927639	0.841219	ERGIC
ANKHD1	5.26397	0.475627	LargeProteinComplex
ANKIB1	NA	NA	unassigned
ANKLE2	-1.32477	2.55377	ER
ANKMY2	NA	NA	Golgi
ANKRD10	NA	NA	unassigned
ANKRD11	NA	NA	unassigned
ANKRD13A	NA	NA	unassigned
ANKRD13C	NA	NA	Golgi
ANKRD16	NA	NA	unassigned
ANKRD17	6.27277	1.292	LargeProteinComplex
ANKRD2	NA	NA	unassigned
ANKRD26	NA	NA	unassigned
ANKRD27	3.35997	2.47131	Endosome
ANKRD28	1.63229	-1.01955	LargeProteinComplex
ANKRD32	NA	NA	unassigned
ANKRD39	NA	NA	unassigned
ANKRD40	NA	NA	unassigned
ANKRD44	NA	NA	unassigned
ANKRD46	NA	NA	unassigned
ANKRD49	NA	NA	unassigned
ANKRD50	NA	NA	unassigned
ANKRD52	NA	NA	LargeProteinComplex
ANKRD54	NA	NA	unassigned
ANKS1A	NA	NA	unassigned
ANKS6	NA	NA	unassigned
ANKZF1	5.47951	0.92045	LargeProteinComplex
ANLN	3.8404	-0.550274	LargeProteinComplex
ANO10	-1.55133	2.68002	ER
ANO6	-1.28818	0.902826	PlasmaMembrane
ANO8	NA	NA	unassigned
ANP32A	2.00706	-1.69214	LargeProteinComplex
ANP32B	1.89976	-1.3834	LargeProteinComplex
ANP32E	NA	NA	unassigned
ANTXR1	-0.403939	0.945448	PlasmaMembrane
ANXA1	1.01115	-1.70975	LargeProteinComplex
ANXA11	0.237076	-1.30936	LargeProteinComplex
ANXA2;ANXA2P2	-0.913537	-0.673284	PlasmaMembrane
ANXA3	0.897459	-1.88163	LargeProteinComplex
ANXA4	1.02078	-1.31562	LargeProteinComplex
ANXA5	1.02532	-1.69495	LargeProteinComplex
ANXA6	0.202107	-0.553015	PlasmaMembrane
ANXA7	-0.0684811	-1.85941	LargeProteinComplex
ANXA8L2;ANXA8	NA	NA	unassigned
AP1AR	NA	NA	Endosome
AP1B1	0.320877	-0.790605	LargeProteinComplex
AP1G1	2.79618	0.339568	LargeProteinComplex
AP1G2	NA	NA	unassigned
AP1M1	2.73105	0.251211	LargeProteinComplex
AP1S1	2.79385	0.325473	LargeProteinComplex
AP1S2	NA	NA	unassigned
AP1S3	NA	NA	unassigned
AP2A1	-1.85961	-0.758779	PlasmaMembrane
AP2A2	-1.57408	-0.812664	PlasmaMembrane
AP2B1	-1.52451	-0.825694	PlasmaMembrane
AP2M1	-1.60299	-0.767994	PlasmaMembrane
AP2S1	-1.75927	-0.892529	PlasmaMembrane
AP3B1	2.53048	1.8317	Endosome
AP3D1	2.57523	1.72035	Endosome
AP3M1	2.48874	1.79172	Endosome
AP3S1	2.61502	1.72904	Endosome
AP3S2	NA	NA	unassigned
AP4B1	NA	NA	unassigned
AP4E1	NA	NA	LargeProteinComplex
AP4M1	NA	NA	unassigned
AP4S1	NA	NA	unassigned
AP5B1	NA	NA	unassigned
AP5M1	NA	NA	unassigned
AP5S1	NA	NA	unassigned
AP5Z1	NA	NA	Endosome
APAF1	NA	NA	unassigned
APBA3	NA	NA	unassigned
APBB2	NA	NA	unassigned
APC	3.57043	-0.502198	LargeProteinComplex
APEH	NA	NA	LargeProteinComplex
APEX1	4.99028	0.167741	LargeProteinComplex
APEX2	NA	NA	LargeProteinComplex
APH1A	NA	NA	Endosome
API5	5.34648	-1.30159	LargeProteinComplex
APIP	NA	NA	unassigned
APITD1	NA	NA	unassigned
APLP2	-0.503022	3.08206	Endosome
APMAP	-2.02869	3.1101	ER
APOA1BP	-4.72246	-0.536377	Mitochondrion
APOBEC3B	NA	NA	LargeProteinComplex
APOBEC3C	5.07847	1.18236	LargeProteinComplex
APOL2	-1.98189	2.54058	ER
APOO	-10.4148	-0.426993	Mitochondrion
APOOL	NA	NA	Mitochondrion
APOPT1	NA	NA	unassigned
APP	-0.746554	2.92978	Endosome
APPBP2	NA	NA	unassigned
APPL1	NA	NA	PlasmaMembrane
APPL2	NA	NA	unassigned
APRT	0.98795	-2.19266	LargeProteinComplex
APTX	3.93385	-1.65944	LargeProteinComplex
AQR	3.04547	-0.771343	LargeProteinComplex
ARAF	NA	NA	unassigned
ARAP1	NA	NA	LargeProteinComplex
ARAP3	NA	NA	unassigned
ARCN1	0.529575	-0.735498	LargeProteinComplex
ARF1	-0.795503	-1.43928	Golgi
ARF3	NA	NA	unassigned
ARF4	1.61422	-0.134078	Endosome
ARF5	0.982959	-0.57381	LargeProteinComplex
ARF6	-2.7298	-0.28638	PlasmaMembrane
ARFGAP1	0.817045	-0.99687	LargeProteinComplex
ARFGAP2	1.15659	-0.81127	LargeProteinComplex
ARFGAP3	-0.934924	-1.99414	Golgi
ARFGEF1	2.18703	-1.39156	LargeProteinComplex
ARFGEF2	2.48903	-1.29706	LargeProteinComplex
ARFIP1	0.759603	-1.6551	LargeProteinComplex
ARFIP2	-1.6981	-1.09362	Golgi
ARFRP1	NA	NA	Golgi
ARGLU1	4.14313	-1.81127	LargeProteinComplex
ARHGAP1	0.0452592	-1.16826	LargeProteinComplex
ARHGAP10	3.19849	-0.207639	LargeProteinComplex
ARHGAP11A	NA	NA	unassigned
ARHGAP12	-0.549866	-0.735357	Golgi
ARHGAP17	5.13058	0.450794	LargeProteinComplex
ARHGAP18	NA	NA	LargeProteinComplex
ARHGAP19	NA	NA	unassigned
ARHGAP21	1.65497	-1.83529	LargeProteinComplex
ARHGAP23	NA	NA	unassigned
ARHGAP26	NA	NA	LargeProteinComplex
ARHGAP27	NA	NA	unassigned
ARHGAP28	NA	NA	unassigned
ARHGAP29	NA	NA	unassigned
ARHGAP32	NA	NA	unassigned
ARHGAP35	1.77724	-0.866527	LargeProteinComplex
ARHGAP39	NA	NA	unassigned
ARHGAP4	NA	NA	unassigned
ARHGAP42	NA	NA	unassigned
ARHGAP5	2.57842	-0.719249	LargeProteinComplex
ARHGDIA	0.741681	-1.89207	LargeProteinComplex
ARHGDIB	NA	NA	unassigned
ARHGEF1	0.562158	-1.58879	LargeProteinComplex
ARHGEF10	NA	NA	unassigned
ARHGEF11	NA	NA	unassigned
ARHGEF12	1.23279	-0.388203	LargeProteinComplex
ARHGEF16	2.00053	-1.01811	LargeProteinComplex
ARHGEF17	NA	NA	LargeProteinComplex
ARHGEF18	2.74051	0.126593	LargeProteinComplex
ARHGEF2	5.55309	1.08116	LargeProteinComplex
ARHGEF28	NA	NA	unassigned
ARHGEF3	NA	NA	unassigned
ARHGEF35	NA	NA	unassigned
ARHGEF40	NA	NA	unassigned
ARHGEF5	NA	NA	LargeProteinComplex
ARHGEF7	0.843402	-1.44402	LargeProteinComplex
ARID1A	NA	NA	unassigned
ARID1B	NA	NA	unassigned
ARID2	NA	NA	unassigned
ARID3A	NA	NA	unassigned
ARID4A	NA	NA	unassigned
ARID4B	NA	NA	unassigned
ARID5B	NA	NA	unassigned
ARIH1	NA	NA	LargeProteinComplex
ARIH2	NA	NA	unassigned
ARL1	-3.83927	-1.0195	ActinBindingProteins
ARL13B	NA	NA	PlasmaMembrane
ARL14EP	NA	NA	unassigned
ARL15	NA	NA	unassigned
ARL2	-2.82675	-1.43523	Golgi
ARL2BP	NA	NA	unassigned
ARL3	NA	NA	Endosome
ARL4D	NA	NA	unassigned
ARL5B;ARL5A	NA	NA	unassigned
ARL6	NA	NA	unassigned
ARL6IP1	0.0418205	0.996969	ERHighCurvature
ARL6IP4	4.43111	-0.0591261	LargeProteinComplex
ARL6IP5	-0.991343	2.05757	ER
ARL6IP6	NA	NA	unassigned
ARL8A	1.48872	3.4718	Endosome
ARL8B	NA	NA	Endosome
ARMC1	-7.75265	-1.08116	Mitochondrion
ARMC10	-7.51961	-0.276499	Mitochondrion
ARMC5	NA	NA	unassigned
ARMC6	NA	NA	unassigned
ARMC8	NA	NA	LargeProteinComplex
ARMC9	NA	NA	unassigned
ARMT1	NA	NA	LargeProteinComplex
ARNT	NA	NA	unassigned
ARNTL	NA	NA	unassigned
ARPC1A	1.04997	-1.49068	LargeProteinComplex
ARPC1B	1.37313	-1.22934	LargeProteinComplex
ARPC2	1.15533	-1.28571	LargeProteinComplex
ARPC3	1.18898	-1.30313	LargeProteinComplex
ARPC4	1.14213	-1.32243	LargeProteinComplex
ARPC5	1.31397	-1.41644	LargeProteinComplex
ARPC5L	0.841512	-1.56892	LargeProteinComplex
ARPIN	1.84941	1.3337	Endosome
ARPP19	3.16103	-0.52797	LargeProteinComplex
ARR3	NA	NA	unassigned
ARRB1	2.6317	-0.958545	LargeProteinComplex
ARRB2	2.46556	-0.466342	LargeProteinComplex
ARRDC1	NA	NA	LargeProteinComplex
ARSA	NA	NA	Lysosome
ARSB	-0.244134	3.91191	Lysosome
ARSK	NA	NA	unassigned
ARV1	NA	NA	ER
ARVCF	NA	NA	unassigned
ASAH1	-0.612383	4.55348	Lysosome
ASAP1	3.156	-0.875328	LargeProteinComplex
ASAP2	1.51112	-0.857002	LargeProteinComplex
ASAP3	NA	NA	unassigned
ASB1	NA	NA	unassigned
ASB13	NA	NA	unassigned
ASB3	NA	NA	unassigned
ASB6	NA	NA	unassigned
ASB7	NA	NA	unassigned
ASB9	NA	NA	unassigned
ASCC1	4.07666	0.215123	LargeProteinComplex
ASCC2	4.66628	0.745779	LargeProteinComplex
ASCC3	4.52701	0.768808	LargeProteinComplex
ASF1A	NA	NA	unassigned
ASF1B	NA	NA	unassigned
ASH1L	NA	NA	unassigned
ASH2L	NA	NA	unassigned
ASL	NA	NA	unassigned
ASMTL	NA	NA	unassigned
ASNA1	-0.616103	0.902018	PlasmaMembrane
ASNS	0.701084	-2.1408	LargeProteinComplex
ASNSD1	NA	NA	unassigned
ASPH	-3.02807	3.72565	ER
ASPHD1	NA	NA	unassigned
ASPM	5.46403	0.902195	LargeProteinComplex
ASPSCR1	NA	NA	unassigned
ASRGL1	NA	NA	unassigned
ASS1	1.91678	-1.28569	LargeProteinComplex
ASTE1	NA	NA	unassigned
ASUN	2.66054	-2.59149	LargeProteinComplex
ASXL1	NA	NA	unassigned
ASXL2	NA	NA	unassigned
ATAD1	-7.53883	0.549497	Mitochondrion
ATAD2	NA	NA	unassigned
ATAD2B	NA	NA	unassigned
ATAD3A	-10.1605	-0.383754	Mitochondrion
ATAD3B	-10.1178	-0.467259	Mitochondrion
ATAD5	NA	NA	unassigned
ATE1	NA	NA	unassigned
ATF1	NA	NA	unassigned
ATF2	NA	NA	unassigned
ATF3	NA	NA	unassigned
ATF4	NA	NA	unassigned
ATF6	NA	NA	ER
ATF6B	NA	NA	unassigned
ATF7	NA	NA	unassigned
ATF7IP	NA	NA	unassigned
ATG101	NA	NA	unassigned
ATG12	NA	NA	unassigned
ATG13	NA	NA	unassigned
ATG16L1	NA	NA	LargeProteinComplex
ATG2A	NA	NA	unassigned
ATG2B	NA	NA	unassigned
ATG3	NA	NA	Golgi
ATG4A	NA	NA	unassigned
ATG4B	NA	NA	unassigned
ATG4C	NA	NA	unassigned
ATG5	NA	NA	unassigned
ATG7	NA	NA	unassigned
ATG9A	3.5478	0.859849	Endosome
ATIC	1.11074	-1.93082	LargeProteinComplex
ATL2	-0.117891	0.938654	ERHighCurvature
ATL3	-0.438306	1.50991	ERHighCurvature
ATM	NA	NA	LargeProteinComplex
ATN1	NA	NA	unassigned
ATOX1	NA	NA	LargeProteinComplex
ATP11A	-0.406712	0.426127	PlasmaMembrane
ATP11B	NA	NA	Endosome
ATP11C	-0.128542	1.13934	PlasmaMembrane
ATP13A1	-2.40409	3.48057	ER
ATP13A2	NA	NA	unassigned
ATP13A3	-0.817277	0.440646	PlasmaMembrane
ATP1A1	-2.66039	0.714275	PlasmaMembrane
ATP1B1	-2.4541	0.948572	PlasmaMembrane
ATP1B3	-2.72942	0.807953	PlasmaMembrane
ATP2A2	-1.9765	3.19108	ER
ATP2B1	-2.86558	0.574019	PlasmaMembrane
ATP2B3	-2.70879	0.42204	PlasmaMembrane
ATP2B4	-2.72822	0.506377	PlasmaMembrane
ATP2C1	-0.776283	-0.182435	ERGIC
ATP5A1	-10.5121	-0.42365	Mitochondrion
ATP5B	-10.667	-0.311412	Mitochondrion
ATP5C1	-10.3926	-0.346733	Mitochondrion
ATP5D	NA	NA	Mitochondrion
ATP5E	NA	NA	Mitochondrion
ATP5F1	-10.0969	-0.470815	Mitochondrion
ATP5H	-10.2899	-0.429309	Mitochondrion
ATP5I	-10.3489	-0.770527	Mitochondrion
ATP5J	-9.41576	-0.870747	Mitochondrion
ATP5J2	NA	NA	Mitochondrion
ATP5L	-10.4811	-0.390201	Mitochondrion
ATP5O	-10.2143	-0.501839	Mitochondrion
ATP5S	NA	NA	Mitochondrion
ATP5SL	NA	NA	unassigned
ATP6AP1	-0.47227	2.46611	ER
ATP6AP2	-1.19333	2.49803	ER
ATP6V0A1	1.50249	3.67309	Endosome
ATP6V0A2	0.577402	2.26858	Endosome
ATP6V0A4	1.28211	3.19845	Endosome
ATP6V0C	NA	NA	Endosome
ATP6V0D1	1.00307	3.40199	Endosome
ATP6V1A	0.441823	1.67872	Endosome
ATP6V1B2	0.661446	2.39952	Endosome
ATP6V1C1	2.17857	0.743789	Endosome
ATP6V1D	NA	NA	Endosome
ATP6V1E1	1.66122	1.78245	Endosome
ATP6V1F	NA	NA	Endosome
ATP6V1G1	NA	NA	Endosome
ATP6V1H	0.0908215	1.62703	Endosome
ATP7A	-0.0237843	0.21743	PlasmaMembrane
ATP7B	-0.392687	1.68784	PlasmaMembrane
ATP9A	1.60562	2.34407	Endosome
ATP9B	NA	NA	unassigned
ATPAF1	-10.0419	-0.609284	Mitochondrion
ATPAF2	NA	NA	Mitochondrion
ATPIF1	-10.1719	-0.580821	Mitochondrion
ATR	NA	NA	LargeProteinComplex
ATRAID	NA	NA	ER
ATRIP	NA	NA	unassigned
ATRN	NA	NA	ER
ATRX	NA	NA	unassigned
ATXN1	NA	NA	unassigned
ATXN10	1.94982	-1.05623	LargeProteinComplex
ATXN1L	NA	NA	unassigned
ATXN2	5.33317	1.5656	LargeProteinComplex
ATXN2L	5.20985	1.8248	LargeProteinComplex
ATXN3	NA	NA	unassigned
ATXN7	NA	NA	unassigned
ATXN7L2	NA	NA	unassigned
ATXN7L3	NA	NA	unassigned
ATXN7L3B	NA	NA	unassigned
AUH	NA	NA	Mitochondrion
AUP1	-1.79011	3.12993	ER
AURKA	3.99202	0.369518	LargeProteinComplex
AURKAIP1	NA	NA	unassigned
AURKB	2.35967	-2.11838	LargeProteinComplex
AVEN	5.61271	0.343859	LargeProteinComplex
AVL9	NA	NA	LargeProteinComplex
AXIN1	NA	NA	unassigned
AXL	-1.64453	0.608975	PlasmaMembrane
AZI2	NA	NA	unassigned
AZIN1	NA	NA	unassigned
B2M	-1.35593	1.48759	PlasmaMembrane
B3GALNT2	NA	NA	unassigned
B3GALT6	NA	NA	unassigned
B3GALTL	NA	NA	ER
B3GAT3	NA	NA	Golgi
B3GNT2	NA	NA	unassigned
B3GNTL1	NA	NA	unassigned
B4GALT1	-2.61333	-0.240172	Golgi
B4GALT2	NA	NA	unassigned
B4GALT3	NA	NA	Golgi
B4GALT4	NA	NA	Golgi
B4GALT5	-2.6041	0.0226655	Golgi
B4GALT7	NA	NA	unassigned
B4GAT1	NA	NA	Golgi
BABAM1	NA	NA	unassigned
BACE2	-0.45408	2.07444	ER
BACH1	NA	NA	unassigned
BAD	NA	NA	unassigned
BAG1	3.83057	-0.208621	LargeProteinComplex
BAG2	0.627237	1.06765	ERHighCurvature
BAG3	0.368402	-0.903415	LargeProteinComplex
BAG4	NA	NA	unassigned
BAG5	NA	NA	ERHighCurvature
BAG6	0.97145	-1.27788	LargeProteinComplex
BAHCC1	NA	NA	unassigned
BAHD1	NA	NA	unassigned
BAIAP2	1.58365	-0.355635	LargeProteinComplex
BAIAP2L1	0.861733	0.89273	Endosome
BAK1	NA	NA	unassigned
BAMBI	NA	NA	unassigned
BANF1	-1.64791	1.17579	PlasmaMembrane
BANP	NA	NA	unassigned
BAP1	NA	NA	unassigned
BAP18	NA	NA	unassigned
BARD1	NA	NA	unassigned
BARX1	NA	NA	unassigned
BASP1	-0.679225	0.270503	PlasmaMembrane
BAX	-5.77262	-1.28186	Mitochondrion
BAZ1A	NA	NA	unassigned
BAZ1B	NA	NA	LargeProteinComplex
BAZ2A	NA	NA	unassigned
BAZ2B	NA	NA	unassigned
BBC3	NA	NA	unassigned
BBS4	NA	NA	unassigned
BBX	NA	NA	unassigned
BCAM	-1.65781	0.809855	PlasmaMembrane
BCAP29	-1.18695	2.46463	ER
BCAP31	-1.64635	2.93725	ER
BCAR1	1.13263	-1.21634	LargeProteinComplex
BCAR3	NA	NA	LargeProteinComplex
BCAS2	4.99888	-1.61871	LargeProteinComplex
BCAS3	NA	NA	unassigned
BCAT2	-9.66431	-0.894395	Mitochondrion
BCCIP	5.26816	-0.806265	LargeProteinComplex
BCDIN3D	NA	NA	unassigned
BCKDHA	-8.9166	-1.39155	Mitochondrion
BCKDHB	NA	NA	Mitochondrion
BCKDK	-8.07158	-1.11749	Mitochondrion
BCL10	NA	NA	unassigned
BCL2	NA	NA	unassigned
BCL2L1	NA	NA	unassigned
BCL2L12	NA	NA	PlasmaMembrane
BCL2L13	-8.24941	-0.743482	Mitochondrion
BCL2L2	NA	NA	unassigned
BCL3	NA	NA	unassigned
BCL6	NA	NA	unassigned
BCL7A	NA	NA	unassigned
BCL7B	NA	NA	unassigned
BCL7C	NA	NA	unassigned
BCL9	NA	NA	unassigned
BCL9L	NA	NA	LargeProteinComplex
BCLAF1	3.87413	-3.16201	LargeProteinComplex
BCOR	NA	NA	unassigned
BCORL1	NA	NA	unassigned
BCR	NA	NA	Golgi
BCS1L	-8.49424	-0.862357	Mitochondrion
BDH2	NA	NA	unassigned
BDP1	NA	NA	unassigned
BECN1	3.05536	1.60519	Endosome
BEGAIN	NA	NA	unassigned
BEND3	NA	NA	unassigned
BET1	1.50011	0.764924	ERGIC
BET1L	NA	NA	unassigned
BFAR	NA	NA	unassigned
BHLHE40	NA	NA	unassigned
BICC1	NA	NA	LargeProteinComplex
BICD1	NA	NA	Endosome
BICD2	-0.00138351	-0.0956891	PlasmaMembrane
BID	NA	NA	Golgi
BIN1	2.22051	-1.42316	LargeProteinComplex
BIN3	NA	NA	unassigned
BIRC2	NA	NA	unassigned
BIRC5	NA	NA	unassigned
BIRC6	1.68849	-1.74359	LargeProteinComplex
BLM	NA	NA	LargeProteinComplex
BLMH	0.804232	0.25599	Endosome
BLOC1S1	NA	NA	Endosome
BLOC1S2	3.57267	1.94954	Endosome
BLOC1S3	NA	NA	LargeProteinComplex
BLOC1S4	NA	NA	Endosome
BLOC1S5	NA	NA	Endosome
BLOC1S6	NA	NA	unassigned
BLVRA	1.16184	-1.45627	LargeProteinComplex
BLVRB	1.05844	-1.61934	LargeProteinComplex
BLZF1	NA	NA	unassigned
BMI1	NA	NA	unassigned
BMP1	NA	NA	ER
BMP2	NA	NA	unassigned
BMP2K	NA	NA	ActinBindingProteins
BMP6	NA	NA	unassigned
BMPR1A	NA	NA	ER
BMS1	3.10506	-3.55792	LargeProteinComplex
BNC2	NA	NA	unassigned
BNIP1	-1.12091	2.52121	ER
BNIP2	NA	NA	unassigned
BNIP3	NA	NA	Mitochondrion
BNIP3L	NA	NA	unassigned
BOD1	NA	NA	unassigned
BOD1L1	NA	NA	unassigned
BOLA1	NA	NA	unassigned
BOLA2	0.583834	-2.10386	LargeProteinComplex
BOLA3	NA	NA	Mitochondrion
BOP	NA	NA	unassigned
BOP1	NA	NA	LargeProteinComplex
BORA	NA	NA	unassigned
BPGM	NA	NA	unassigned
BPHL	NA	NA	Mitochondrion
BPNT1	-1.286	-1.80563	Golgi
BPTF	NA	NA	LargeProteinComplex
BRAF	NA	NA	unassigned
BRAP	5.81583	1.03004	LargeProteinComplex
BRAT1	NA	NA	unassigned
BRCA1	NA	NA	unassigned
BRCA2	NA	NA	unassigned
BRCC3	NA	NA	unassigned
BRD1	NA	NA	unassigned
BRD2	NA	NA	unassigned
BRD3	NA	NA	unassigned
BRD4	NA	NA	unassigned
BRD7	NA	NA	unassigned
BRD8	NA	NA	unassigned
BRD9	NA	NA	unassigned
BRE	NA	NA	unassigned
BRF1	NA	NA	unassigned
BRF2	NA	NA	unassigned
BRI3	NA	NA	unassigned
BRI3BP	-2.42341	3.18042	ER
BRIP1	NA	NA	unassigned
BRIX1	5.00777	-2.04375	LargeProteinComplex
BRK1	2.48827	-0.534104	LargeProteinComplex
BRMS1	NA	NA	unassigned
BRMS1L	NA	NA	unassigned
BROX	NA	NA	LargeProteinComplex
BRPF1	NA	NA	unassigned
BRPF3	NA	NA	unassigned
BRWD1	NA	NA	unassigned
BRWD3	NA	NA	unassigned
BSCL2	NA	NA	unassigned
BSDC1	-4.35598	-1.27074	Golgi
BSG	-2.37039	0.616205	PlasmaMembrane
BST2	1.21557	0.649294	Endosome
BTAF1	NA	NA	unassigned
BTBD1	NA	NA	Endosome
BTBD10	NA	NA	unassigned
BTBD2	NA	NA	unassigned
BTBD3	NA	NA	unassigned
BTD	NA	NA	ER
BTF3	5.90815	1.325	LargeProteinComplex
BTF3L4	4.55942	0.334813	LargeProteinComplex
BTG3	NA	NA	LargeProteinComplex
BTN2A1	NA	NA	PlasmaMembrane
BTN3A2	NA	NA	unassigned
BUB1	NA	NA	unassigned
BUB1B	NA	NA	LargeProteinComplex
BUB3	4.81949	-0.907428	LargeProteinComplex
BUD13	NA	NA	LargeProteinComplex
BUD31	4.24579	-0.626315	LargeProteinComplex
BYSL	3.42924	-1.77682	LargeProteinComplex
BZW1	5.00153	0.848712	LargeProteinComplex
BZW2	4.85823	0.640723	LargeProteinComplex
C10orf12	NA	NA	unassigned
C10orf32	2.92807	2.9308	Endosome
C10orf76	-1.8071	-0.559466	PlasmaMembrane
C10orf88	NA	NA	unassigned
C11orf49	NA	NA	unassigned
C11orf54	NA	NA	unassigned
C11orf57	NA	NA	unassigned
C11orf68	NA	NA	unassigned
C11orf73	NA	NA	unassigned
C11orf84	NA	NA	unassigned
C11orf98	NA	NA	LargeProteinComplex
C12orf10	-0.336682	-1.65428	LargeProteinComplex
C12orf29	NA	NA	LargeProteinComplex
C12orf4	NA	NA	unassigned
C12orf43	5.42157	-1.60603	LargeProteinComplex
C12orf45	NA	NA	unassigned
C12orf57	NA	NA	LargeProteinComplex
C12orf65	NA	NA	unassigned
C12orf66	NA	NA	unassigned
C12orf73	NA	NA	unassigned
C14orf1	NA	NA	ER
C14orf119	NA	NA	unassigned
C14orf142	NA	NA	unassigned
C14orf166	5.77272	1.38105	LargeProteinComplex
C14orf80	NA	NA	unassigned
C14orf93	NA	NA	unassigned
C15orf39	NA	NA	unassigned
C15orf40	0.267016	-1.56438	LargeProteinComplex
C15orf41	NA	NA	unassigned
C15orf52	NA	NA	LargeProteinComplex
C15orf57	NA	NA	unassigned
C15orf61	NA	NA	unassigned
C16orf13	NA	NA	unassigned
C16orf58	NA	NA	ER
C16orf59	NA	NA	unassigned
C16orf70	NA	NA	unassigned
C16orf72	NA	NA	unassigned
C16orf87	NA	NA	unassigned
C17orf53	NA	NA	unassigned
C17orf59	3.24335	3.72926	Endosome
C17orf62	NA	NA	ER
C17orf75	3.81033	0.0523213	LargeProteinComplex
C17orf80	NA	NA	Mitochondrion
C17orf85	NA	NA	LargeProteinComplex
C17orf96	NA	NA	unassigned
C18orf21	NA	NA	unassigned
C18orf25	NA	NA	unassigned
C18orf32	NA	NA	PlasmaMembrane
C18orf8	1.06423	4.96482	Endosome
C19orf12	NA	NA	unassigned
C19orf25	NA	NA	ER
C19orf43	3.23472	-2.26502	LargeProteinComplex
C19orf47	NA	NA	unassigned
C19orf52	NA	NA	Mitochondrion
C19orf53	5.0749	0.14736	LargeProteinComplex
C19orf54	NA	NA	unassigned
C19orf66	NA	NA	unassigned
C19orf68	NA	NA	unassigned
C1D	NA	NA	unassigned
C1GALT1	NA	NA	Golgi
C1GALT1C1	NA	NA	Golgi
C1orf109	NA	NA	unassigned
C1orf112	NA	NA	unassigned
C1orf122	NA	NA	LargeProteinComplex
C1orf123	NA	NA	LargeProteinComplex
C1orf131	NA	NA	unassigned
C1orf174	NA	NA	unassigned
C1orf198	NA	NA	unassigned
C1orf226	NA	NA	unassigned
C1orf43	NA	NA	ER
C1orf50	NA	NA	unassigned
C1orf52	NA	NA	unassigned
C1orf53	NA	NA	unassigned
C1QBP	-10.8737	-0.10105	Mitochondrion
C1QL1	NA	NA	unassigned
C1QTNF6	NA	NA	ER
C1RL	NA	NA	unassigned
C20orf24	NA	NA	unassigned
C20orf27	NA	NA	LargeProteinComplex
C21orf33	-10.7026	-0.298861	Mitochondrion
C21orf59	2.62123	-0.777964	LargeProteinComplex
C2CD2	NA	NA	PlasmaMembrane
C2CD2L	NA	NA	unassigned
C2CD3	NA	NA	unassigned
C2CD5	-2.04521	0.297952	PlasmaMembrane
C2orf43	NA	NA	Golgi
C2orf44	NA	NA	unassigned
C2orf47	-9.2777	-0.869513	Mitochondrion
C2orf49	NA	NA	unassigned
C2orf69	NA	NA	unassigned
C2orf76	NA	NA	unassigned
C3	NA	NA	LargeProteinComplex
C3orf17	NA	NA	LargeProteinComplex
C3orf33	NA	NA	unassigned
C3orf38	NA	NA	unassigned
C3orf58	-4.40066	-1.02402	Golgi
C4BPB	NA	NA	ER
C4orf27	NA	NA	LargeProteinComplex
C4orf29	NA	NA	unassigned
C4orf3	NA	NA	ER
C4orf32	NA	NA	unassigned
C5AR1	NA	NA	unassigned
C5orf22	NA	NA	unassigned
C5orf24	NA	NA	unassigned
C5orf28	NA	NA	unassigned
C5orf30	NA	NA	unassigned
C5orf34	NA	NA	unassigned
C5orf42	NA	NA	Endosome
C5orf51	NA	NA	unassigned
C6orf106	NA	NA	unassigned
C6orf120	NA	NA	ER
C6orf136	NA	NA	unassigned
C6orf203	NA	NA	Mitochondrion
C6orf47	NA	NA	unassigned
C6orf89	NA	NA	unassigned
C7orf25	NA	NA	unassigned
C7orf26	NA	NA	unassigned
C7orf43	NA	NA	unassigned
C7orf50	6.99137	1.07939	LargeProteinComplex
C7orf55	NA	NA	unassigned
C7orf55;LUC7L2	4.65496	-1.01691	LargeProteinComplex
C8orf33	5.23599	0.561586	LargeProteinComplex
C8orf37	NA	NA	unassigned
C8orf59	NA	NA	unassigned
C8orf76;ZHX1-C8orf76	NA	NA	unassigned
C8orf82	-7.97008	-0.966545	Mitochondrion
C9orf114	NA	NA	unassigned
C9orf142	NA	NA	unassigned
C9orf156	NA	NA	unassigned
C9orf16	NA	NA	unassigned
C9orf40	NA	NA	unassigned
C9orf41	NA	NA	unassigned
C9orf64	NA	NA	unassigned
C9orf78	2.42262	-1.68552	LargeProteinComplex
C9orf85	NA	NA	LargeProteinComplex
C9orf89	NA	NA	unassigned
C9orf91	NA	NA	unassigned
CA9	NA	NA	PlasmaMembrane
CAAP1	NA	NA	LargeProteinComplex
CAB39	-0.0344982	-0.0131388	PlasmaMembrane
CABIN1	NA	NA	unassigned
CABLES1	NA	NA	unassigned
CACNB2	NA	NA	unassigned
CACNB3	NA	NA	unassigned
CACTIN	4.28802	-0.59664	LargeProteinComplex
CACUL1	NA	NA	unassigned
CACYBP	3.04142	-0.519944	LargeProteinComplex
CAD	1.5175	-1.39283	LargeProteinComplex
CADM1	-2.99738	0.364313	PlasmaMembrane
CADM4	NA	NA	PlasmaMembrane
CALCOCO1	NA	NA	unassigned
CALCOCO2	NA	NA	unassigned
CALD1	-1.8527	-2.54212	ActinBindingProteins
CALM1	-1.09071	-0.45892	PlasmaMembrane
CALR	-2.74392	3.71027	ER
CALU	-1.69728	3.0703	ER
CAMK1D	NA	NA	unassigned
CAMK2D	5.31888	0.644198	LargeProteinComplex
CAMK2G	5.43449	0.42265	LargeProteinComplex
CAMKK1	NA	NA	unassigned
CAMKK2	NA	NA	unassigned
CAMKMT	NA	NA	unassigned
CAMLG	NA	NA	ER
CAMSAP1	NA	NA	LargeProteinComplex
CAMSAP2	5.46642	0.499716	LargeProteinComplex
CAMSAP3	5.22043	0.185281	LargeProteinComplex
CAND1	2.26804	-1.98253	LargeProteinComplex
CANT1	-3.81033	-1.0973	Golgi
CANX	-2.20993	3.30543	ER
CAP1	0.216959	-1.61333	LargeProteinComplex
CAP2	NA	NA	LargeProteinComplex
CAPG	0.172399	-2.31417	LargeProteinComplex
CAPN1	NA	NA	unassigned
CAPN15	NA	NA	unassigned
CAPN2	0.30614	-2.0219	LargeProteinComplex
CAPN7	NA	NA	LargeProteinComplex
CAPNS1	0.0962571	-2.39261	LargeProteinComplex
CAPRIN1	6.60887	2.34546	LargeProteinComplex
CAPZA1	1.92542	-0.816831	LargeProteinComplex
CAPZA2	1.57364	-0.625379	LargeProteinComplex
CAPZB	1.77426	-0.789875	LargeProteinComplex
CARD10	NA	NA	unassigned
CARD14	NA	NA	unassigned
CARHSP1	NA	NA	LargeProteinComplex
CARKD	NA	NA	Mitochondrion
CARM1	0.317417	-2.4496	LargeProteinComplex
CARS	3.99731	-0.507346	LargeProteinComplex
CARS2	-7.90847	-1.82396	Mitochondrion
CASC3	5.82674	1.39218	LargeProteinComplex
CASC4	-4.03036	-0.640133	Golgi
CASC5	NA	NA	LargeProteinComplex
CASK	-2.2442	-0.192847	PlasmaMembrane
CASKIN2	2.71498	-0.451396	LargeProteinComplex
CASP1	NA	NA	unassigned
CASP10	NA	NA	unassigned
CASP2	NA	NA	unassigned
CASP3	NA	NA	unassigned
CASP4	NA	NA	unassigned
CASP6	NA	NA	unassigned
CASP7	NA	NA	unassigned
CASP8	NA	NA	unassigned
CASP8AP2	NA	NA	unassigned
CASP9	NA	NA	unassigned
CAST	4.74152	-0.0247311	LargeProteinComplex
CASZ1	NA	NA	unassigned
CAT	-2.79223	4.16786	Peroxisome
CAV1	-1.89876	-1.43774	ActinBindingProteins
CAV2	-1.54071	-1.11422	Golgi
CBFB	NA	NA	unassigned
CBL	NA	NA	unassigned
CBLL1	NA	NA	unassigned
CBR1	-0.0157401	-1.69728	LargeProteinComplex
CBR3	NA	NA	unassigned
CBR4	-8.76929	-0.883812	Mitochondrion
CBS	0.964063	-1.94543	LargeProteinComplex
CBWD2	NA	NA	unassigned
CBX1	NA	NA	unassigned
CBX2	NA	NA	unassigned
CBX3	-0.093984	-3.94402	LargeProteinComplex
CBX4	NA	NA	LargeProteinComplex
CBX5	-3.00916	-4.82343	LargeProteinComplex
CBX6	NA	NA	unassigned
CBX8	NA	NA	LargeProteinComplex
CC2D1A	4.6776	1.0299	LargeProteinComplex
CC2D1B	NA	NA	unassigned
CC2D2A	NA	NA	unassigned
CCAR1	3.00045	-4.17624	LargeProteinComplex
CCAR2	2.65916	-2.79129	LargeProteinComplex
CCBL1	NA	NA	unassigned
CCBL2	-5.52951	-1.08984	Mitochondrion
CCDC101	NA	NA	unassigned
CCDC102A	NA	NA	unassigned
CCDC109B	NA	NA	unassigned
CCDC115	NA	NA	ER
CCDC117	NA	NA	unassigned
CCDC12	3.48959	-1.61809	LargeProteinComplex
CCDC120	NA	NA	unassigned
CCDC124	5.17781	0.967892	LargeProteinComplex
CCDC127	-6.75213	-1.80451	Mitochondrion
CCDC130	NA	NA	unassigned
CCDC132	5.33578	0.822572	LargeProteinComplex
CCDC134	-2.1493	3.15605	ER
CCDC137	4.4049	-1.88467	LargeProteinComplex
CCDC138	NA	NA	unassigned
CCDC14	NA	NA	unassigned
CCDC167	NA	NA	unassigned
CCDC174	NA	NA	unassigned
CCDC18	NA	NA	LargeProteinComplex
CCDC186	NA	NA	LargeProteinComplex
CCDC22	1.11683	-0.467536	LargeProteinComplex
CCDC25	3.56364	0.264769	LargeProteinComplex
CCDC28A	NA	NA	unassigned
CCDC34	NA	NA	unassigned
CCDC43	1.8808	-1.48157	LargeProteinComplex
CCDC47	-2.92148	3.85461	ER
CCDC50	2.42272	-0.334755	LargeProteinComplex
CCDC51	-5.62181	-2.76807	Mitochondrion
CCDC53	NA	NA	Endosome
CCDC58	-7.47946	-1.23824	Mitochondrion
CCDC59	NA	NA	LargeProteinComplex
CCDC6	NA	NA	LargeProteinComplex
CCDC61	NA	NA	unassigned
CCDC71	NA	NA	unassigned
CCDC71L	NA	NA	unassigned
CCDC77	NA	NA	unassigned
CCDC82	NA	NA	unassigned
CCDC84	NA	NA	LargeProteinComplex
CCDC85C	NA	NA	Endosome
CCDC86	NA	NA	LargeProteinComplex
CCDC88A	NA	NA	LargeProteinComplex
CCDC88C	NA	NA	unassigned
CCDC9	6.02442	0.674249	LargeProteinComplex
CCDC90B	NA	NA	Mitochondrion
CCDC91	NA	NA	unassigned
CCDC93	NA	NA	Endosome
CCDC94	NA	NA	unassigned
CCDC97	NA	NA	unassigned
CCHCR1	NA	NA	unassigned
CCM2	NA	NA	unassigned
CCNA2	NA	NA	LargeProteinComplex
CCNB1	2.89028	0.443895	Endosome
CCNB2	1.87347	1.16074	ERGIC
CCNC	NA	NA	unassigned
CCND1	NA	NA	unassigned
CCND3	NA	NA	unassigned
CCNDBP1	NA	NA	unassigned
CCNE2	NA	NA	unassigned
CCNF	NA	NA	unassigned
CCNH	1.60259	-1.82099	LargeProteinComplex
CCNK	5.75968	-0.481694	LargeProteinComplex
CCNL1	NA	NA	unassigned
CCNL2	NA	NA	unassigned
CCNT1	4.86636	-0.221932	LargeProteinComplex
CCNT2	NA	NA	unassigned
CCNY	NA	NA	unassigned
CCNYL1	NA	NA	PlasmaMembrane
CCP110	NA	NA	unassigned
CCPG1	-1.70985	3.43146	ER
CCRN4L	NA	NA	unassigned
CCS	NA	NA	unassigned
CCSAP	NA	NA	unassigned
CCSMST1	NA	NA	unassigned
CCT2	-0.345723	-1.20758	LargeProteinComplex
CCT3	-0.298629	-1.17617	LargeProteinComplex
CCT4	0.662117	-1.06442	LargeProteinComplex
CCT5	-0.287254	-1.14979	LargeProteinComplex
CCT6A	-0.366836	-1.10802	LargeProteinComplex
CCT7	0.0974557	-1.05677	LargeProteinComplex
CCT8	-0.391196	-1.13312	LargeProteinComplex
CCZ1;CCZ1B	0.953771	4.13802	Endosome
CD109	-1.53994	0.76841	PlasmaMembrane
CD151	-1.3271	1.07558	PlasmaMembrane
CD164	NA	NA	unassigned
CD276	-1.53053	0.947831	PlasmaMembrane
CD2AP	4.6918	0.140353	LargeProteinComplex
CD2BP2	3.14747	-0.737639	LargeProteinComplex
CD320	-0.313777	2.27704	Endosome
CD3EAP	3.25628	-2.4289	LargeProteinComplex
CD44	-2.42182	0.479035	PlasmaMembrane
CD46	-1.55637	0.618094	PlasmaMembrane
CD47	-0.755706	0.375422	PlasmaMembrane
CD55	-1.3838	0.701863	PlasmaMembrane
CD58	-1.57716	0.377667	PlasmaMembrane
CD59	-0.952694	0.413571	PlasmaMembrane
CD63	-0.866423	4.68291	Lysosome
CD70	-2.25171	0.26509	PlasmaMembrane
CD81	-0.556411	0.931148	PlasmaMembrane
CD82	NA	NA	unassigned
CD83	NA	NA	unassigned
CD9	-1.32986	0.576241	PlasmaMembrane
CD97	-0.0627557	0.642804	PlasmaMembrane
CD99	-1.66671	0.293668	PlasmaMembrane
CD99L2	-1.63584	0.334784	PlasmaMembrane
CDA	NA	NA	unassigned
CDAN1	NA	NA	unassigned
CDC123	3.65033	-0.505686	LargeProteinComplex
CDC16	2.06066	-2.31705	LargeProteinComplex
CDC20	4.73313	0.60164	LargeProteinComplex
CDC23	NA	NA	LargeProteinComplex
CDC25B	NA	NA	unassigned
CDC25C	NA	NA	unassigned
CDC26	NA	NA	unassigned
CDC27	2.67375	-1.9231	LargeProteinComplex
CDC34	NA	NA	unassigned
CDC37	0.167558	-0.929668	LargeProteinComplex
CDC37L1	NA	NA	unassigned
CDC40	4.36052	-1.67322	LargeProteinComplex
CDC42	-1.43561	-0.141971	PlasmaMembrane
CDC42BPA	2.16328	-0.706828	LargeProteinComplex
CDC42BPB	2.94788	-0.670265	LargeProteinComplex
CDC42EP1	-2.30974	-1.1846	ActinBindingProteins
CDC42EP2	NA	NA	unassigned
CDC42EP4	0.242975	-1.28423	LargeProteinComplex
CDC42SE2	NA	NA	PlasmaMembrane
CDC45	NA	NA	LargeProteinComplex
CDC5L	5.22025	-1.59231	LargeProteinComplex
CDC6	NA	NA	LargeProteinComplex
CDC7	NA	NA	LargeProteinComplex
CDC73	2.98687	-1.87118	LargeProteinComplex
CDCA2	NA	NA	unassigned
CDCA3	-2.09189	-0.267133	PlasmaMembrane
CDCA5	NA	NA	unassigned
CDCA7	NA	NA	unassigned
CDCA7L	NA	NA	unassigned
CDCA8	NA	NA	LargeProteinComplex
CDH10	-2.87622	0.334766	PlasmaMembrane
CDIP1	NA	NA	ER
CDIPT	NA	NA	ER
CDK1	1.76201	-0.609093	LargeProteinComplex
CDK10	NA	NA	unassigned
CDK11A	NA	NA	unassigned
CDK11B;CDK11A	NA	NA	LargeProteinComplex
CDK12	5.73171	-0.596627	LargeProteinComplex
CDK13	NA	NA	LargeProteinComplex
CDK16	NA	NA	LargeProteinComplex
CDK17	NA	NA	ERGIC
CDK18	NA	NA	unassigned
CDK19	NA	NA	unassigned
CDK2	1.5965	-0.832296	LargeProteinComplex
CDK2AP1	NA	NA	unassigned
CDK4	NA	NA	LargeProteinComplex
CDK5	0.282848	-0.952387	LargeProteinComplex
CDK5RAP1	NA	NA	Mitochondrion
CDK5RAP2	2.28321	-0.780454	LargeProteinComplex
CDK5RAP3	-2.03869	3.38086	ER
CDK6	NA	NA	unassigned
CDK7	1.65571	-1.81989	LargeProteinComplex
CDK8	NA	NA	unassigned
CDK9	4.79478	-0.188105	LargeProteinComplex
CDKAL1	-2.1033	3.24644	ER
CDKL5	NA	NA	unassigned
CDKN1B	NA	NA	unassigned
CDKN2A	0.849561	-2.00351	LargeProteinComplex
CDKN2AIP	5.29638	-1.16283	LargeProteinComplex
CDKN2AIPNL	NA	NA	unassigned
CDPF1	NA	NA	unassigned
CDR2	NA	NA	unassigned
CDR2L	NA	NA	unassigned
CDS2	-1.78664	2.79945	ER
CDT1	NA	NA	LargeProteinComplex
CDV3	4.40623	0.120286	LargeProteinComplex
CDYL	NA	NA	unassigned
CDYL2	NA	NA	unassigned
CEBPA	NA	NA	unassigned
CEBPB	NA	NA	unassigned
CEBPD	NA	NA	unassigned
CEBPG	NA	NA	unassigned
CEBPZ	1.95349	-4.97351	unassigned
CEBPZOS	NA	NA	Mitochondrion
CECR5	-9.8931	-0.982753	Mitochondrion
CELF1	5.03056	0.51102	LargeProteinComplex
CELSR1	NA	NA	PlasmaMembrane
CELSR2	-1.55883	0.490426	PlasmaMembrane
CENPB	NA	NA	unassigned
CENPC	NA	NA	unassigned
CENPE	NA	NA	LargeProteinComplex
CENPF	1.43702	-0.871414	LargeProteinComplex
CENPH	NA	NA	unassigned
CENPI	NA	NA	unassigned
CENPJ	NA	NA	unassigned
CENPK	NA	NA	unassigned
CENPL	NA	NA	unassigned
CENPM	NA	NA	unassigned
CENPN	NA	NA	unassigned
CENPO	NA	NA	unassigned
CENPP	NA	NA	unassigned
CENPQ	NA	NA	unassigned
CENPT	NA	NA	unassigned
CENPU	NA	NA	unassigned
CENPV	NA	NA	unassigned
CENPW	NA	NA	unassigned
CEP131	6.13666	1.25971	LargeProteinComplex
CEP135	NA	NA	unassigned
CEP152	NA	NA	Mitochondrion
CEP170	3.94278	-0.686487	LargeProteinComplex
CEP170B	NA	NA	unassigned
CEP192	NA	NA	unassigned
CEP250	NA	NA	unassigned
CEP290	4.9123	0.17618	LargeProteinComplex
CEP295	NA	NA	unassigned
CEP350	4.06386	0.0587176	LargeProteinComplex
CEP41	2.42198	-0.539937	LargeProteinComplex
CEP44	NA	NA	unassigned
CEP55	1.98444	-2.61424	LargeProteinComplex
CEP57	NA	NA	LargeProteinComplex
CEP57L1	NA	NA	unassigned
CEP63	NA	NA	unassigned
CEP68	NA	NA	unassigned
CEP72	NA	NA	LargeProteinComplex
CEP76	NA	NA	unassigned
CEP78	NA	NA	unassigned
CEP83	NA	NA	unassigned
CEP85	NA	NA	LargeProteinComplex
CEP97	NA	NA	unassigned
CEPT1	-2.24399	3.42358	ER
CERCAM	NA	NA	unassigned
CERS2	-2.07626	3.22203	ER
CERS5	NA	NA	ER
CES1	NA	NA	unassigned
CES2	NA	NA	unassigned
CES3	NA	NA	ER
CETN2	NA	NA	LargeProteinComplex
CETN3	0.259418	-0.710684	LargeProteinComplex
CFAP20	NA	NA	LargeProteinComplex
CFAP36	NA	NA	unassigned
CFAP97	NA	NA	LargeProteinComplex
CFD	NA	NA	unassigned
CFDP1	NA	NA	unassigned
CFL1	-1.81742	0.0169622	PlasmaMembrane
CFL2	-1.55632	0.036943	PlasmaMembrane
CGGBP1	NA	NA	LargeProteinComplex
CGN	NA	NA	unassigned
CGRRF1	NA	NA	unassigned
CHAC1	NA	NA	unassigned
CHAC2	NA	NA	unassigned
CHAF1A	NA	NA	unassigned
CHAF1B	1.4262	-2.35928	LargeProteinComplex
CHAMP1	NA	NA	unassigned
CHCHD1	NA	NA	Mitochondrion
CHCHD10	NA	NA	unassigned
CHCHD2;CHCHD2P9	-3.69075	-2.66419	Mitochondrion
CHCHD3	-10.3772	-0.367045	Mitochondrion
CHCHD4	-9.94418	-0.681705	Mitochondrion
CHCHD5	NA	NA	LargeProteinComplex
CHCHD6	NA	NA	Mitochondrion
CHCHD7	NA	NA	unassigned
CHD1	NA	NA	unassigned
CHD1L	-1.08418	-0.34181	Golgi
CHD2	NA	NA	unassigned
CHD3	NA	NA	unassigned
CHD4	-1.48177	-5.83822	LargeProteinComplex
CHD6	NA	NA	unassigned
CHD7	NA	NA	unassigned
CHD8	NA	NA	unassigned
CHD9	NA	NA	unassigned
CHDH	NA	NA	unassigned
CHEK1	4.10677	0.558364	LargeProteinComplex
CHEK2	NA	NA	unassigned
CHERP	3.26658	-2.62978	LargeProteinComplex
CHID1	-2.24108	3.22589	ER
CHKA	NA	NA	unassigned
CHKB	NA	NA	unassigned
CHM	NA	NA	unassigned
CHML	NA	NA	unassigned
CHMP1A	2.41769	0.400399	Endosome
CHMP1B	3.57736	0.46797	Endosome
CHMP2A	2.58472	-0.248284	LargeProteinComplex
CHMP2B	1.56143	-0.475269	LargeProteinComplex
CHMP3	NA	NA	LargeProteinComplex
CHMP4A	NA	NA	LargeProteinComplex
CHMP4B	1.0495	0.133618	Endosome
CHMP4C	NA	NA	unassigned
CHMP5	0.0819167	-1.18474	LargeProteinComplex
CHMP6	-1.4283	0.322904	PlasmaMembrane
CHMP7	NA	NA	unassigned
CHORDC1	0.683198	-1.35895	LargeProteinComplex
CHP1	-1.45695	2.23322	ER
CHPF	NA	NA	unassigned
CHPF2	NA	NA	LargeProteinComplex
CHPT1	NA	NA	PlasmaMembrane
CHRAC1	NA	NA	LargeProteinComplex
CHST12	NA	NA	unassigned
CHST14	NA	NA	Golgi
CHST3	NA	NA	Golgi
CHSY1	NA	NA	Mitochondrion
CHTF18	3.79136	-0.0713816	LargeProteinComplex
CHTF8	3.8001	0.0187052	LargeProteinComplex
CHTOP	6.6946	-2.03939	LargeProteinComplex
CHUK	NA	NA	unassigned
CHURC1	NA	NA	unassigned
CIAO1	0.555622	-1.30483	LargeProteinComplex
CIAPIN1	0.0952362	-2.08039	LargeProteinComplex
CIB1	NA	NA	ER
CIC	NA	NA	unassigned
CINP	NA	NA	unassigned
CIR1	NA	NA	unassigned
CIRBP	5.25898	0.321516	LargeProteinComplex
CIRH1A	3.14658	-2.43186	LargeProteinComplex
CISD1	-8.77664	-0.0134583	Mitochondrion
CISD2	-2.23283	2.98379	ER
CISD3	NA	NA	Mitochondrion
CIT	1.5551	-3.43029	LargeProteinComplex
CIZ1	NA	NA	unassigned
CKAP2	4.75708	0.880709	LargeProteinComplex
CKAP2L	NA	NA	LargeProteinComplex
CKAP4	-3.52175	4.16459	ER
CKAP5	5.2889	1.14947	LargeProteinComplex
CKB	1.13528	-1.97269	LargeProteinComplex
CKMT1A	0.344868	-1.03797	LargeProteinComplex
CKS1B	2.36933	-0.636218	LargeProteinComplex
CKS2	1.8306	-0.473161	LargeProteinComplex
CLASP1	5.19398	0.562142	LargeProteinComplex
CLASP2	4.83645	0.041517	LargeProteinComplex
CLASRP	NA	NA	unassigned
CLCC1	-2.05333	3.32243	ER
CLCN2	NA	NA	unassigned
CLCN3	2.54342	3.32371	Endosome
CLCN5	NA	NA	unassigned
CLCN6	NA	NA	unassigned
CLCN7	0.256445	4.60902	Lysosome
CLDN12	NA	NA	unassigned
CLDND1	NA	NA	PlasmaMembrane
CLEC16A	NA	NA	LargeProteinComplex
CLGN	NA	NA	unassigned
CLIC1	0.47358	-0.710691	LargeProteinComplex
CLIC3	NA	NA	unassigned
CLIC4	-1.81924	1.34548	PlasmaMembrane
CLINT1	2.4618	-1.13803	LargeProteinComplex
CLIP1	1.41812	-1.48067	LargeProteinComplex
CLIP2	NA	NA	unassigned
CLK1	NA	NA	unassigned
CLK2	NA	NA	unassigned
CLK3	NA	NA	LargeProteinComplex
CLK4	NA	NA	unassigned
CLMP	-1.25061	0.281053	PlasmaMembrane
CLN3	NA	NA	Lysosome
CLN5	-1.90125	1.98054	PlasmaMembrane
CLN6	NA	NA	ER
CLN8	NA	NA	unassigned
CLNS1A	NA	NA	LargeProteinComplex
CLOCK	NA	NA	unassigned
CLP1	NA	NA	LargeProteinComplex
CLPB	-7.43191	-1.72887	Mitochondrion
CLPP	-10.0885	-0.727476	Mitochondrion
CLPTM1	-1.78239	3.03739	ER
CLPTM1L	-2.23788	3.30322	ER
CLPX	-10.0587	-0.555585	Mitochondrion
CLSPN	NA	NA	unassigned
CLSTN1	-0.951168	1.50248	PlasmaMembrane
CLTA	0.480704	-0.672686	LargeProteinComplex
CLTB	0.646954	-0.770503	LargeProteinComplex
CLTC	0.41229	-0.700149	LargeProteinComplex
CLTCL1	1.42912	-0.360996	Endosome
CLU	-1.13159	1.52151	ER
CLUH	3.43392	-0.879205	LargeProteinComplex
CMAS	NA	NA	LargeProteinComplex
CMBL	1.0891	-1.87618	LargeProteinComplex
CMC1	-8.04763	-0.918351	Mitochondrion
CMC2	-4.55267	-1.15127	Golgi
CMC4	NA	NA	unassigned
CMIP	NA	NA	unassigned
CMPK1	-0.171879	-1.69391	LargeProteinComplex
CMSS1	5.95368	0.183582	LargeProteinComplex
CMTM4	0.27307	-0.147309	PlasmaMembrane
CMTM6	NA	NA	unassigned
CMTR1	2.41281	-1.71768	LargeProteinComplex
CMTR2	NA	NA	unassigned
CNBP	4.6589	0.869967	LargeProteinComplex
CNDP2	1.28864	-1.89776	LargeProteinComplex
CNIH4	1.39043	1.49936	ERGIC
CNN2	-1.32482	-1.34686	Golgi
CNNM2	-2.68392	0.561645	PlasmaMembrane
CNNM3	-2.47536	0.915007	PlasmaMembrane
CNNM4	NA	NA	PlasmaMembrane
CNOT1	5.76815	1.81327	LargeProteinComplex
CNOT10	6.01329	2.04534	LargeProteinComplex
CNOT11	5.80777	1.79615	LargeProteinComplex
CNOT2	5.87874	2.05411	LargeProteinComplex
CNOT3	5.96421	1.9033	LargeProteinComplex
CNOT4	4.29691	0.915393	LargeProteinComplex
CNOT6	NA	NA	LargeProteinComplex
CNOT6L	5.65287	2.06015	LargeProteinComplex
CNOT7	5.88233	1.98652	LargeProteinComplex
CNOT8	5.65828	1.79415	LargeProteinComplex
CNP	-1.94167	0.449261	PlasmaMembrane
CNPY2	-3.07368	3.97842	ER
CNPY3	-2.55583	3.6089	ER
CNPY4	-3.24691	4.04261	ER
CNST	NA	NA	unassigned
CNTLN	NA	NA	unassigned
COA1	NA	NA	Mitochondrion
COA3	NA	NA	Mitochondrion
COA4	NA	NA	Mitochondrion
COA5	NA	NA	Golgi
COA6	-7.73361	-1.39393	Mitochondrion
COA7	-5.9988	-1.9502	Mitochondrion
COASY	-2.40045	-1.64143	Golgi
COBL	-2.39802	-2.06414	ActinBindingProteins
COBLL1	-0.511382	-1.88908	LargeProteinComplex
COG1	NA	NA	Golgi
COG2	-1.57481	-1.34157	Golgi
COG3	NA	NA	Golgi
COG4	NA	NA	Golgi
COG5	-1.49276	-1.28365	Golgi
COG6	NA	NA	Golgi
COG7	NA	NA	Golgi
COG8	NA	NA	unassigned
COIL	6.0052	-1.34617	LargeProteinComplex
COL12A1	-0.781244	2.31974	ER
COL4A1	-2.90386	2.37268	ER
COL4A2	-2.69321	2.8335	ER
COL4A3BP	NA	NA	unassigned
COL5A1	1.40274	1.04299	Endosome
COL6A1	NA	NA	unassigned
COL9A3	NA	NA	unassigned
COLGALT1	-3.36715	3.72272	ER
COMMD1	NA	NA	unassigned
COMMD10	NA	NA	Endosome
COMMD2	NA	NA	unassigned
COMMD3	NA	NA	LargeProteinComplex
COMMD4	1.03589	-0.994357	LargeProteinComplex
COMMD5	NA	NA	unassigned
COMMD6	NA	NA	unassigned
COMMD7	NA	NA	LargeProteinComplex
COMMD8	NA	NA	unassigned
COMMD9	NA	NA	unassigned
COMT	-1.61165	2.93851	ER
COMTD1	NA	NA	unassigned
COPA	0.808609	-0.145616	LargeProteinComplex
COPB1	0.483296	-0.709336	LargeProteinComplex
COPB2	0.523885	-0.171947	LargeProteinComplex
COPE	0.794636	-0.151581	LargeProteinComplex
COPG1	0.469762	-0.724486	LargeProteinComplex
COPG2	0.25359	-0.678585	LargeProteinComplex
COPRS	NA	NA	unassigned
COPS2	1.59841	-1.67879	LargeProteinComplex
COPS3	1.50115	-1.72067	LargeProteinComplex
COPS4	1.48242	-1.83973	LargeProteinComplex
COPS5	1.49668	-1.68914	LargeProteinComplex
COPS6	1.31216	-1.61928	LargeProteinComplex
COPS7A	1.5856	-1.71649	LargeProteinComplex
COPS7B	NA	NA	unassigned
COPS8	1.47004	-1.74879	LargeProteinComplex
COPZ1	0.339638	-0.899191	LargeProteinComplex
COQ10B	NA	NA	unassigned
COQ2	NA	NA	unassigned
COQ3	NA	NA	Mitochondrion
COQ4	NA	NA	unassigned
COQ5	NA	NA	Mitochondrion
COQ6	NA	NA	Mitochondrion
COQ7	NA	NA	Mitochondrion
COQ9	-10.7772	-0.305684	Mitochondrion
CORO1B	-2.25509	-1.41491	ActinBindingProteins
CORO1C	-1.27845	-1.47419	ActinBindingProteins
CORO2A	-2.00026	-1.51228	ActinBindingProteins
CORO7	-7.38757	-1.49089	Mitochondrion
COTL1	-1.43331	-0.269035	PlasmaMembrane
COX11	-6.18683	-0.660579	Mitochondrion
COX15	-9.97341	-0.158138	Mitochondrion
COX16	NA	NA	unassigned
COX17	-7.165	-1.33886	Mitochondrion
COX18	NA	NA	unassigned
COX19	NA	NA	Mitochondrion
COX20	NA	NA	Mitochondrion
COX4I1	-10.1861	-0.200417	Mitochondrion
COX5A	-10.1066	-0.317226	Mitochondrion
COX5B	-8.45779	-1.33848	Mitochondrion
COX6A1	NA	NA	unassigned
COX6B1	-9.32131	-0.81082	Mitochondrion
COX6C	-10.1088	-0.204246	Mitochondrion
COX7A2	-9.98578	-0.264296	Mitochondrion
COX7A2L	-8.77981	-1.22373	Mitochondrion
COX7C	NA	NA	Mitochondrion
COX8A	NA	NA	Mitochondrion
CPA4	-2.67961	3.46753	ER
CPD	-0.909945	0.741865	PlasmaMembrane
CPEB4	NA	NA	LargeProteinComplex
CPLX1	NA	NA	unassigned
CPM	NA	NA	PlasmaMembrane
CPNE1	NA	NA	LargeProteinComplex
CPNE2	NA	NA	LargeProteinComplex
CPNE3	0.937734	-1.23555	LargeProteinComplex
CPNE8	0.771866	0.0720838	Endosome
CPOX	-6.58892	-1.71431	Mitochondrion
CPPED1	NA	NA	unassigned
CPQ	NA	NA	unassigned
CPS1	-10.3479	-0.317924	Mitochondrion
CPSF1	4.42778	-2.86124	LargeProteinComplex
CPSF2	3.99561	-2.23152	LargeProteinComplex
CPSF3	3.71301	-2.35966	LargeProteinComplex
CPSF3L	NA	NA	LargeProteinComplex
CPSF4	NA	NA	unassigned
CPSF6	5.40392	-1.11825	LargeProteinComplex
CPSF7	4.83839	-1.19578	LargeProteinComplex
CPT1A	-7.10536	0.380003	Mitochondrion
CPT2	-10.5618	-0.18561	Mitochondrion
CPTP	NA	NA	unassigned
CRABP2	0.387722	-1.79655	LargeProteinComplex
CRADD	NA	NA	unassigned
CRAMP1L	NA	NA	unassigned
CRAT	-6.48584	-1.4014	Mitochondrion
CRBN	NA	NA	unassigned
CRCP	NA	NA	unassigned
CREB1	NA	NA	unassigned
CREB3L2	NA	NA	unassigned
CREB3L4	NA	NA	unassigned
CREBBP	4.36191	-1.04917	LargeProteinComplex
CREG1	NA	NA	Lysosome
CRELD1	NA	NA	ER
CRELD2	-3.32071	4.05969	ER
CREM	NA	NA	unassigned
CRIM1	-1.1902	1.9964	ER
CRIP1	0.970733	-1.14939	LargeProteinComplex
CRIP2	-0.838937	-0.444911	Golgi
CRIPT	NA	NA	LargeProteinComplex
CRK	NA	NA	Golgi
CRKL	NA	NA	Endosome
CRLF1	-1.70245	2.87283	ER
CRLF3	NA	NA	unassigned
CRLS1	NA	NA	unassigned
CRNKL1	4.24006	-1.6315	LargeProteinComplex
CROCC	0.461741	0.258742	PlasmaMembrane
CRTAP	-3.11432	3.79922	ER
CRTC1	NA	NA	unassigned
CRTC2	NA	NA	unassigned
CRTC3	NA	NA	LargeProteinComplex
CRY1	NA	NA	unassigned
CRYAB	NA	NA	unassigned
CRYBG3	NA	NA	unassigned
CRYL1	NA	NA	unassigned
CRYZ	-3.45671	-1.77189	Mitochondrion
CRYZL1	NA	NA	LargeProteinComplex
CS	-10.334	-0.41224	Mitochondrion
CSAD	NA	NA	unassigned
CSDE1	4.64532	0.858144	LargeProteinComplex
CSE1L	0.561429	-2.43903	LargeProteinComplex
CSF2RA	NA	NA	PlasmaMembrane
CSGALNACT1	NA	NA	unassigned
CSK	-0.719849	-1.46836	LargeProteinComplex
CSNK1A1	1.73804	-0.302243	LargeProteinComplex
CSNK1D	3.09155	-0.15518	LargeProteinComplex
CSNK1E	2.84429	-0.501602	LargeProteinComplex
CSNK1G1	NA	NA	unassigned
CSNK1G2	NA	NA	unassigned
CSNK1G3	-0.704352	0.421479	PlasmaMembrane
CSNK2A1	0.998974	-2.04159	LargeProteinComplex
CSNK2A2	1.82736	-1.66457	LargeProteinComplex
CSNK2B	1.46164	-1.76983	LargeProteinComplex
CSPG4	-2.13869	0.632578	PlasmaMembrane
CSPP1	NA	NA	unassigned
CSRP1	-2.44585	-0.701409	ActinBindingProteins
CSRP2	NA	NA	ActinBindingProteins
CSRP2BP	NA	NA	unassigned
CST3	NA	NA	ER
CSTB	0.713861	-1.96015	LargeProteinComplex
CSTF1	NA	NA	LargeProteinComplex
CSTF2	4.21506	-2.86287	LargeProteinComplex
CSTF2T	NA	NA	LargeProteinComplex
CSTF3	3.93188	-2.98398	LargeProteinComplex
CT83	NA	NA	unassigned
CTAG2	NA	NA	LargeProteinComplex
CTAGE5	-2.22609	3.68984	ER
CTBP1	NA	NA	unassigned
CTBP2	NA	NA	LargeProteinComplex
CTBS	NA	NA	Lysosome
CTCF	NA	NA	unassigned
CTDNEP1	NA	NA	ER
CTDP1	NA	NA	unassigned
CTDSP1	NA	NA	unassigned
CTDSPL	NA	NA	PlasmaMembrane
CTDSPL2	NA	NA	unassigned
CTH	1.07343	-1.78875	LargeProteinComplex
CTIF	NA	NA	unassigned
CTNNA1	2.21418	-0.821213	LargeProteinComplex
CTNNAL1	-2.09899	-0.670659	PlasmaMembrane
CTNNB1	0.214205	-0.667969	LargeProteinComplex
CTNNBIP1	NA	NA	unassigned
CTNNBL1	3.44521	-3.33748	LargeProteinComplex
CTNND1	1.9935	-0.187633	unassigned
CTNS	NA	NA	unassigned
CTPS1	1.05507	-1.58014	LargeProteinComplex
CTPS2	0.119811	-1.62237	LargeProteinComplex
CTR9	NA	NA	LargeProteinComplex
CTSA	-0.782963	4.8736	Lysosome
CTSB	-1.251	5.18933	Lysosome
CTSC	-0.947084	5.02533	Lysosome
CTSD	-1.06978	5.01392	Lysosome
CTSF	NA	NA	unassigned
CTSL	-0.115385	3.79719	Lysosome
CTSV	NA	NA	Lysosome
CTSZ	-0.280894	4.56227	Lysosome
CTTN	-3.3308	-0.916992	ActinBindingProteins
CTTNBP2NL	-0.111157	-2.43451	LargeProteinComplex
CTU1	NA	NA	unassigned
CTU2	NA	NA	unassigned
CTXN1	NA	NA	unassigned
CUEDC1	NA	NA	unassigned
CUEDC2	NA	NA	unassigned
CUL1	1.33834	-1.35746	LargeProteinComplex
CUL2	1.05211	-1.59728	LargeProteinComplex
CUL3	1.97168	-0.225178	LargeProteinComplex
CUL4A	1.72122	-2.21091	LargeProteinComplex
CUL4B	1.34468	-2.32252	LargeProteinComplex
CUL5	NA	NA	LargeProteinComplex
CUL7	NA	NA	unassigned
CUL9	NA	NA	unassigned
CUTA	NA	NA	ActinBindingProteins
CUTC	NA	NA	LargeProteinComplex
CUX1	-3.6343	-1.66007	Golgi
CWC15	NA	NA	unassigned
CWC22	NA	NA	unassigned
CWC25	NA	NA	LargeProteinComplex
CWC27	NA	NA	LargeProteinComplex
CWF19L1	4.90759	0.460533	LargeProteinComplex
CWF19L2	NA	NA	LargeProteinComplex
CXADR	-1.34483	0.724466	PlasmaMembrane
CXCR4	NA	NA	PlasmaMembrane
CXorf22	NA	NA	unassigned
CXorf23	NA	NA	unassigned
CXorf38	NA	NA	unassigned
CXorf56	4.21663	-0.887606	LargeProteinComplex
CXXC1	NA	NA	unassigned
CXXC5	NA	NA	unassigned
CYB561	NA	NA	unassigned
CYB561D2	-1.88262	2.17338	ER
CYB5B	-3.16981	1.83865	unassigned
CYB5R1	-7.67421	0.451507	Mitochondrion
CYB5R3	-3.34223	1.81408	unassigned
CYB5R4	NA	NA	unassigned
CYBA	NA	NA	ER
CYBRD1	-2.04855	1.23627	PlasmaMembrane
CYC1	-10.302	-0.150239	Mitochondrion
CYCS	-2.99497	-1.91851	Mitochondrion
CYFIP1	2.81861	-0.458707	LargeProteinComplex
CYHR1	NA	NA	unassigned
CYP1B1	NA	NA	unassigned
CYP20A1	-1.29642	2.68482	ER
CYP2S1	-1.61238	2.91397	ER
CYP51A1	-1.78572	2.96271	ER
CYR61	0.531252	-0.148007	LargeProteinComplex
CYSRT1	NA	NA	unassigned
CYSTM1	NA	NA	PlasmaMembrane
CYTH1	NA	NA	unassigned
CYTH3	NA	NA	unassigned
D2HGDH	NA	NA	unassigned
DAAM1	NA	NA	unassigned
DAB2	-2.89828	-0.252806	PlasmaMembrane
DAB2IP	NA	NA	LargeProteinComplex
DAD1	-3.26757	3.85391	ER
DAG1	-2.10274	0.733467	PlasmaMembrane
DAGLB	2.91042	1.30693	Endosome
DAK	0.485332	-2.04759	LargeProteinComplex
DALRD3	NA	NA	unassigned
DAP	1.4173	1.1085	Endosome
DAP3	-9.8946	-0.652511	Mitochondrion
DAPK3	3.91824	-0.555849	LargeProteinComplex
DARS	0.45676	1.65649	LargeProteinComplex
DARS2	-8.15745	-1.16847	Mitochondrion
DAXX	NA	NA	unassigned
DAZAP1	4.59988	-0.224045	LargeProteinComplex
DAZAP2	NA	NA	unassigned
DBI	0.699351	-2.21348	LargeProteinComplex
DBN1	-4.05312	-1.02657	ActinBindingProteins
DBNL	-3.67289	-1.11842	ActinBindingProteins
DBR1	5.19352	0.614005	LargeProteinComplex
DBT	-9.392	-0.934628	Mitochondrion
DCAF10	NA	NA	unassigned
DCAF11	NA	NA	unassigned
DCAF12	NA	NA	unassigned
DCAF13	NA	NA	LargeProteinComplex
DCAF15	NA	NA	unassigned
DCAF16	NA	NA	unassigned
DCAF6	NA	NA	unassigned
DCAF7	NA	NA	LargeProteinComplex
DCAF8	NA	NA	LargeProteinComplex
DCAKD	-2.73703	2.1208	ER
DCBLD1	NA	NA	unassigned
DCBLD2	NA	NA	PlasmaMembrane
DCK	NA	NA	unassigned
DCLK2	NA	NA	unassigned
DCLRE1A	NA	NA	unassigned
DCP1A	6.64276	1.71672	LargeProteinComplex
DCP2	6.20161	0.628831	LargeProteinComplex
DCPS	NA	NA	unassigned
DCTD	NA	NA	unassigned
DCTN1	3.09297	-0.19753	LargeProteinComplex
DCTN2	2.98704	-0.225123	LargeProteinComplex
DCTN3	2.84912	-0.351059	LargeProteinComplex
DCTN4	1.98097	0.269577	Endosome
DCTN5	1.75218	0.25851	Endosome
DCTN6	NA	NA	Endosome
DCTPP1	NA	NA	LargeProteinComplex
DCUN1D1	2.68921	-1.68935	LargeProteinComplex
DCUN1D3	NA	NA	unassigned
DCUN1D4	NA	NA	unassigned
DCUN1D5	3.42186	-1.49937	LargeProteinComplex
DCXR	-8.18997	-0.825244	Mitochondrion
DDA1	NA	NA	unassigned
DDAH1	-1.07672	-0.141027	PlasmaMembrane
DDAH2	NA	NA	PlasmaMembrane
DDB1	1.42792	-2.24795	LargeProteinComplex
DDB2	NA	NA	unassigned
DDHD1	NA	NA	unassigned
DDHD2	NA	NA	unassigned
DDI2	NA	NA	unassigned
DDIT4	NA	NA	unassigned
DDOST	-3.38908	3.9614	ER
DDR1	-1.18909	0.638394	PlasmaMembrane
DDR2	0.0652173	1.1396	PlasmaMembrane
DDRGK1	-2.19151	3.38564	ER
DDT;DDTL	0.935967	-1.91565	LargeProteinComplex
DDX1	5.71314	1.33118	LargeProteinComplex
DDX10	1.73984	-3.43307	LargeProteinComplex
DDX11	NA	NA	LargeProteinComplex
DDX12P	NA	NA	unassigned
DDX17	4.51894	-2.41823	LargeProteinComplex
DDX18	3.0932	-3.79568	LargeProteinComplex
DDX19A	2.30722	-0.157258	LargeProteinComplex
DDX19B	NA	NA	LargeProteinComplex
DDX20	3.37585	-0.347514	Endosome
DDX21	2.79082	-5.07855	unassigned
DDX23	4.595	-0.642281	LargeProteinComplex
DDX24	5.44438	-1.25508	LargeProteinComplex
DDX27	3.80463	-3.61861	LargeProteinComplex
DDX28	-9.12888	-1.11746	Mitochondrion
DDX31	NA	NA	LargeProteinComplex
DDX39A	4.84204	-2.75644	LargeProteinComplex
DDX39B	5.16173	-2.7195	LargeProteinComplex
DDX3X;DDX3Y	4.82085	1.19033	LargeProteinComplex
DDX41	5.33192	-0.867239	LargeProteinComplex
DDX42	2.29906	-2.98196	LargeProteinComplex
DDX46	3.46788	-0.874866	LargeProteinComplex
DDX47	4.26641	-1.65027	LargeProteinComplex
DDX49	3.63534	-1.87159	LargeProteinComplex
DDX5	4.47196	-2.07207	LargeProteinComplex
DDX50	NA	NA	LargeProteinComplex
DDX51	NA	NA	unassigned
DDX52	NA	NA	LargeProteinComplex
DDX54	4.49243	-2.79979	LargeProteinComplex
DDX55	4.71585	-0.975415	LargeProteinComplex
DDX56	4.87278	-1.72019	LargeProteinComplex
DDX58	NA	NA	unassigned
DDX59	3.36697	-0.746171	LargeProteinComplex
DDX6	5.83897	1.88519	LargeProteinComplex
DDX60	5.77329	1.17159	LargeProteinComplex
DDX60L	NA	NA	LargeProteinComplex
DEAF1	NA	NA	unassigned
DECR1	-7.92133	-1.2397	Mitochondrion
DECR2	-2.32486	3.71573	Peroxisome
DEDD	NA	NA	unassigned
DEF6	NA	NA	unassigned
DEGS1	-1.69832	2.85321	ER
DEK	NA	NA	LargeProteinComplex
DENND1A	NA	NA	unassigned
DENND1B	NA	NA	unassigned
DENND3	NA	NA	unassigned
DENND4A	NA	NA	unassigned
DENND4C	4.2203	-0.231479	LargeProteinComplex
DENND5A	NA	NA	unassigned
DENND5B	NA	NA	LargeProteinComplex
DENND6A	NA	NA	Endosome
DENR	4.19235	0.0197184	LargeProteinComplex
DEPDC1	NA	NA	unassigned
DEPDC5	NA	NA	unassigned
DEPDC7	NA	NA	unassigned
DERA	3.30261	0.920035	Endosome
DERL1	-1.21978	2.87278	ER
DERL2	NA	NA	ER
DESI1	NA	NA	unassigned
DESI2	NA	NA	ERHighCurvature
DFFA	NA	NA	unassigned
DFFB	NA	NA	unassigned
DFNA5	-0.226292	-1.81181	LargeProteinComplex
DGAT1	NA	NA	unassigned
DGCR14	NA	NA	LargeProteinComplex
DGCR2	NA	NA	unassigned
DGCR8	NA	NA	LargeProteinComplex
DGKA	NA	NA	unassigned
DGKD	NA	NA	unassigned
DGKE	NA	NA	unassigned
DGKH	NA	NA	unassigned
DGKZ	NA	NA	unassigned
DGUOK	NA	NA	unassigned
DHCR24	-1.85563	3.01134	ER
DHCR7	-2.3544	3.29522	ER
DHDDS	NA	NA	unassigned
DHFR	NA	NA	LargeProteinComplex
DHODH	-9.48624	-0.161556	Mitochondrion
DHPS	NA	NA	unassigned
DHRS1	-2.93839	1.32812	unassigned
DHRS11	NA	NA	unassigned
DHRS13	-1.98614	2.45135	ER
DHRS3	NA	NA	ER
DHRS4	-5.27181	1.44545	Mitochondrion
DHRS7	-1.61382	2.83493	ER
DHRS7B	-2.11832	2.91851	ER
DHRSX	-2.25696	2.70888	ER
DHTKD1	-9.22732	-0.971618	Mitochondrion
DHX15	2.40342	-2.83249	LargeProteinComplex
DHX16	3.35351	-1.73306	LargeProteinComplex
DHX29	6.31412	2.19443	LargeProteinComplex
DHX30	-3.03679	-1.94443	Mitochondrion
DHX32	NA	NA	unassigned
DHX33	NA	NA	unassigned
DHX34	2.37074	-1.24777	LargeProteinComplex
DHX35	NA	NA	unassigned
DHX36	5.77648	1.673	LargeProteinComplex
DHX37	4.97734	-1.75879	LargeProteinComplex
DHX38	1.51633	-2.12414	LargeProteinComplex
DHX40	NA	NA	unassigned
DHX57	5.61058	2.02438	LargeProteinComplex
DHX58	NA	NA	unassigned
DHX8	4.3709	-1.34623	LargeProteinComplex
DHX9	5.14742	-1.02505	LargeProteinComplex
DIABLO	-7.4337	-1.50132	Mitochondrion
DIAPH1	0.0313658	-1.79741	LargeProteinComplex
DIAPH3	4.18184	-0.00956421	LargeProteinComplex
DICER1	NA	NA	LargeProteinComplex
DIDO1	NA	NA	LargeProteinComplex
DIEXF	NA	NA	LargeProteinComplex
DIMT1	5.84028	0.155807	LargeProteinComplex
DIP2A	2.01832	-0.801669	LargeProteinComplex
DIP2B	2.09777	-0.230478	LargeProteinComplex
DIRAS1;DIRAS2	NA	NA	unassigned
DIRC2	NA	NA	unassigned
DIS3	3.51042	-1.91198	LargeProteinComplex
DIS3L	NA	NA	LargeProteinComplex
DIS3L2	NA	NA	unassigned
DISP1	NA	NA	unassigned
DIXDC1	NA	NA	unassigned
DKC1	3.53691	-3.24398	LargeProteinComplex
DLAT	-9.41982	-1.0611	Mitochondrion
DLD	-10.1008	-0.578514	Mitochondrion
DLG1	-2.82906	-0.0247991	PlasmaMembrane
DLG3	NA	NA	PlasmaMembrane
DLG5	0.724606	-1.06462	LargeProteinComplex
DLGAP4	NA	NA	unassigned
DLGAP5	NA	NA	unassigned
DLST	-10.0091	-0.79136	Mitochondrion
DLX1	NA	NA	unassigned
DLX2;DLX5	NA	NA	unassigned
DLX3	NA	NA	unassigned
DMAP1	NA	NA	unassigned
DMD	-1.91163	-0.294008	PlasmaMembrane
DMTN	NA	NA	unassigned
DMXL1	NA	NA	Endosome
DMXL2	NA	NA	unassigned
DNA2	NA	NA	unassigned
DNAAF2	NA	NA	unassigned
DNAAF5	1.59784	-1.52451	LargeProteinComplex
DNAJA1	1.51646	-0.651718	LargeProteinComplex
DNAJA2	1.18962	-0.838814	LargeProteinComplex
DNAJA3	-8.9101	-0.786845	Mitochondrion
DNAJB1	3.44401	0.576536	Endosome
DNAJB11	-2.41423	3.50659	ER
DNAJB12	-1.70333	3.0869	ER
DNAJB14	-1.15932	2.73491	ER
DNAJB2	NA	NA	unassigned
DNAJB4	3.39564	0.0662361	LargeProteinComplex
DNAJB6	3.03524	-0.623607	LargeProteinComplex
DNAJC1	-2.37227	3.44056	ER
DNAJC10	-1.71335	3.02203	ER
DNAJC11	-9.92626	-0.535756	Mitochondrion
DNAJC12	NA	NA	unassigned
DNAJC13	4.4355	3.08358	Endosome
DNAJC14	NA	NA	ER
DNAJC15	-8.86527	-0.832069	Mitochondrion
DNAJC16	NA	NA	unassigned
DNAJC17	3.90406	-1.11721	LargeProteinComplex
DNAJC19	-8.99469	-0.412717	Mitochondrion
DNAJC2	6.31124	1.67552	LargeProteinComplex
DNAJC21	3.96469	-0.138498	unassigned
DNAJC24	NA	NA	unassigned
DNAJC25	NA	NA	ER
DNAJC3	-2.4192	3.49372	ER
DNAJC30	NA	NA	unassigned
DNAJC5	-0.301977	1.07695	ERHighCurvature
DNAJC6	NA	NA	LargeProteinComplex
DNAJC7	1.48666	-1.18133	LargeProteinComplex
DNAJC8	4.23054	-0.554077	LargeProteinComplex
DNAJC9	1.97184	-1.30189	LargeProteinComplex
DNAL1	NA	NA	unassigned
DNASE1L1	NA	NA	PlasmaMembrane
DNASE2	-0.570474	4.35194	Lysosome
DNLZ	NA	NA	unassigned
DNM1L	-0.205057	-1.90696	LargeProteinComplex
DNM2	1.21582	-0.285737	ERGIC
DNMBP	NA	NA	ActinBindingProteins
DNMT1	3.36919	-3.22141	LargeProteinComplex
DNMT3A	NA	NA	unassigned
DNMT3B	NA	NA	unassigned
DNPEP	NA	NA	LargeProteinComplex
DNPH1	NA	NA	unassigned
DNTTIP1	NA	NA	unassigned
DNTTIP2	1.16144	-5.34202	unassigned
DOCK1	5.02919	0.634392	LargeProteinComplex
DOCK10	0.456447	-0.336313	ERGIC
DOCK11	3.13848	-0.24156	LargeProteinComplex
DOCK5	5.00706	0.439953	LargeProteinComplex
DOCK6	1.01605	0.901437	Endosome
DOCK7	2.23883	0.0751414	LargeProteinComplex
DOCK9	2.21131	-0.212065	LargeProteinComplex
DOHH	NA	NA	unassigned
DOK1	NA	NA	unassigned
DOK3	NA	NA	unassigned
DOK4	NA	NA	unassigned
DOLK	NA	NA	unassigned
DOLPP1	NA	NA	unassigned
DONSON	NA	NA	LargeProteinComplex
DOPEY2	NA	NA	unassigned
DOS	NA	NA	unassigned
DOT1L	NA	NA	unassigned
DPAGT1	NA	NA	ER
DPCD	NA	NA	LargeProteinComplex
DPEP1	NA	NA	unassigned
DPF1	NA	NA	unassigned
DPF2	NA	NA	unassigned
DPH1	NA	NA	unassigned
DPH2	NA	NA	unassigned
DPH3	NA	NA	unassigned
DPH5	NA	NA	unassigned
DPH6	NA	NA	unassigned
DPH7	NA	NA	unassigned
DPM1	-2.14393	3.26634	ER
DPM3	-2.2842	3.32011	ER
DPP3	1.33634	-1.76866	LargeProteinComplex
DPP7	-1.04479	4.76743	Lysosome
DPP8	NA	NA	unassigned
DPP9	NA	NA	LargeProteinComplex
DPY19L1	NA	NA	ER
DPY19L3	NA	NA	unassigned
DPY19L4	NA	NA	unassigned
DPY30	NA	NA	LargeProteinComplex
DPYSL2	0.2792	-2.24948	LargeProteinComplex
DR1	NA	NA	LargeProteinComplex
DRAM2	-0.525231	4.67493	Lysosome
DRAP1	NA	NA	Golgi
DRG1	5.37976	2.13109	LargeProteinComplex
DRG2	4.46371	0.42541	LargeProteinComplex
DROSHA	NA	NA	unassigned
[truncated: 6,474 more rows]

## Sheet: Fig 1c
Fig. 1c	Heat map showing pairwise Pearson correlations for shift profiles
DAGLB	ATG9A	SERINC1	SERINC3	PTPN9	LNPEP	N: Correlation	Protein
NaN	0.873129	0.94024	0.88302	-0.751602	-0.804598	1	DAGLB
0.873129	NaN	0.910741	0.961637	-0.875224	-0.782206	0.87	ATG9A
0.94024	0.910741	NaN	0.9547	-0.821054	-0.86789	0.94	SERINC1
0.88302	0.961637	0.9547	NaN	-0.883339	-0.860768	0.88	SERINC3
-0.751602	-0.875224	-0.821054	-0.883339	NaN	0.871391	-0.75	PTPN9
-0.804598	-0.782206	-0.86789	-0.860768	0.871391	NaN	-0.8	LNPEP

## Sheet: Fig 1d
Fig. 1d	Shift profiles of DAGLB, ATG9A, SERINC1 and SERINC3
Fraction	DAGLB	ATG9A	SERINC1	SERINC3
1	0.012833	-0.05627	0.016935	-0.04248
2	-0.04904	-0.05112	-0.1471	-0.09256
3	-0.02052	-0.02554	-0.05522	-0.05037
4	-0.00987	-0.03672	0.002407	0.003006
5	0.066593	0.169645	0.182981	0.182412
6	0.003329	-0.06503	-0.03348	-0.07148
7	-0.0302	-0.02196	-0.03888	-0.04282
8	-0.01573	-0.01131	-0.05956	-0.05443
9	-0.02365	-0.04049	-0.0207	-0.02045
10	0.06625	0.138791	0.152625	0.189173
11	-0.00668	-0.05944	-0.02578	-0.05527
12	-0.04315	-0.04553	-0.06984	-0.06858
13	-0.02003	-0.02849	-0.06098	-0.03687
14	-0.01236	-0.02845	-0.00799	-0.01138
15	0.082218	0.161911	0.164588	0.172096
16	-0.00396	-0.04765	-0.03878	-0.05785
17	-0.02412	-0.04639	-0.05144	-0.09915
18	-0.00453	-0.01254	-0.03487	-0.00934
19	0.00485	-0.00856	-0.01495	-0.01706
20	0.027759	0.115151	0.140036	0.1834

## Sheet: Fig 1e
Fig. 1e	High-sensitivity low-detergent TEPSIN-GFP IP
Gene.names	P.value	Difference
AP4S1	1.5472	5.06478
AP4B1	1.75575	5.2729
AP4E1	2.09868	4.93539
AP4M1	2.20327	4.32094
AAGAB	1.74524	3.50961
ENTHD2	2.16917	3.60064
CCDC88B	3.1278	3.90262
HOOK1	2.08142	3.63398
ATG9A	2.27872	3.56468
PLK1	1.15124	3.12725
SERINC3	0.563523	1.987
SERINC1	1.28057	3.1674
DAGLB	2.06695	3.34282
HSPH1	2.34337	3.25342
ARG1	0.0590448	-0.537371
JUP	0.0105814	0.0686623
DSP	0.039338	0.192393
IPO9	1.86171	2.33643
YKT6	0.857595	1.6048
KIAA1524	1.76794	2.19388
HERC4	1.32498	1.82833
ARHGAP1	1.30374	1.75953
XPO5	1.62077	1.88744
MAP2K2	1.56195	1.84161
KIF11	0.97743	1.74972
DFNA5	2.62901	2.17031
SYNGR2	2.65444	2.28962
TRIP13	0.937049	1.34733
TELO2	1.43935	1.66243
HSPA1A;HSPA1B	2.48795	2.60631
CAND1	2.1752	1.93661
UNC45A	2.18995	2.10758
TTI1	1.71641	1.86966
TNPO3	2.22184	1.92908
EIF4A1	1.18828	1.44675
PSMB1	0.266332	0.901953
RAB3GAP1	2.69564	2.04281
COPG1	1.6361	1.67248
BRAT1	1.22832	1.55224
YARS	2.08012	1.84252
KNTC1	1.94464	1.8107
SYPL1	2.73866	1.96694
DNM1L	1.43924	1.50319
GAPVD1	3.03816	2.0541
XPO1	1.9131	1.70919
PSMB6	0.207618	0.733843
UBR4	1.88353	1.68017
PPP6R1	2.17665	1.80439
PSMA3	0.234604	0.687003
CCDC124	0.0950402	0.253847
GCN1L1	1.75588	1.61631
SCAMP3	1.86036	1.72436
PSMA6	0.133835	0.462813
FERMT2	1.18156	1.42251
ATG3	0.393361	1.15181
DYNC1H1	1.72373	1.59688
DNAAF5	1.83616	1.59912
DDX19A;DDX19B	0.868699	1.09527
RAB3GAP2	2.46616	1.87177
IPO4	0.988987	1.48908
API5	2.38455	1.70553
COPB1	1.51763	1.41684
NCAPD2	0.911412	1.29125
NNMT	0.777271	1.06221
ILK	0.918785	1.09428
AIP	1.30154	1.35674
DNAJC13	2.34477	2.14505
PSME3	1.70291	1.58631
FAF1	2.27043	1.82166
DDX20	1.59912	1.58697
FASN	2.25928	1.60752
STAT3	1.47811	1.33784
CSE1L	2.10498	1.6464
FAM129B	1.06263	1.16218
ECM29	1.95655	1.5431
ZWILCH	2.04715	1.55511
FEN1	1.26692	1.38253
ARF4	1.4222	1.29581
SMN1	2.20079	1.63187
ATXN10	1.77393	1.41177
GEMIN2	2.33544	1.54407
PSMB4	0.167566	0.549787
HSPA6;HSPA7	2.20365	2.0292
FANCI	1.5546	1.30732
PDXDC1	1.8273	1.46289
ACACA	1.34021	1.19137
IPO8	2.99608	1.61893
NCAPH	1.0954	1.06438
ARCN1	1.71685	1.36009
RPAP3	1.84104	1.38072
CLASP1	1.97414	1.72524
AHSA1	0.960313	0.995436
RPS6KA3	0.827456	1.04265
IST1	1.45745	1.3231
PRDX2	0.0702222	0.216207
ETF1	2.23885	1.44306
HSP90AB1	2.39952	1.88572
GAK	1.72153	1.50999
NACA	1.07982	1.55678
AHCY	0.326906	0.608519
S100A11	1.06657	1.12541
APEH	0.368581	0.797859
TNS3	1.60605	1.20989
IPO7	2.10017	1.93419
DYNC1I2	2.11393	1.35032
TNPO1	2.12444	1.59288
CDK2	1.31892	1.09874
ANXA7	1.02945	1.08739
ARMC6	1.2223	1.06366
DNM2	1.36387	1.12711
LRRC40	0.912475	0.877776
MAGED2	2.4222	1.39341
CAPG	2.51693	1.43838
ASS1	0.138908	0.275436
BRAF	1.32033	2.54202
CKAP5	2.28024	1.47564
PSMA4	0.139726	0.42747
CTNND1	1.00576	0.967753
DYNC1LI2	1.6902	1.20331
PGK1	0.136925	0.507973
UBE2M	0.0187851	0.0801067
TBC1D15	3.74363	1.49241
PSMA7	0.174679	0.399029
KPNA1;KPNA5	1.53584	1.25758
USP24	1.14935	1.94574
EIF4G1	0.908021	1.34677
IMPDH2	2.10707	1.27697
BAIAP2L1	1.6027	1.11643
HSPA8	2.06228	1.73137
MLH1	0.983038	0.863845
SLC25A25;SLC25A23	0.206541	0.33012
RNH1	1.44404	1.08397
HINT3	3.50677	1.50955
ZW10	1.36031	1.39931
UBA5	0.636985	0.666165
RIPK1	1.97696	1.24172
VAMP3;VAMP2	2.34553	1.44317
EIF3J	1.96304	1.77856
HSP90AA1	1.7839	1.8928
OXSR1	0.503415	0.580385
PSMC2	1.60742	1.5502
IGF2R	2.29538	1.54123
VARS	2.26455	1.26965
IPO5	2.128	1.42713
BST2	2.07281	1.50286
CAMK2G	0.885726	0.958188
SMC4	2.30068	1.23689
NEK9	0.730923	0.701121
GEMIN5	1.72633	1.29993
EIF3F	0.200957	0.45008
PDS5A	1.17751	0.971432
HSPA2	2.41916	1.43112
RBX1	0.847224	0.876726
KPNB1	2.58504	1.4862
GLRX3	0.348547	0.590963
EIF2B1	1.33189	0.957879
OSBP	2.37902	1.36819
COPZ1	1.65941	1.34779
TLE3	1.42801	0.939749
USP5	1.59204	1.72782
PDCD4	1.31725	0.901847
EIF3L	0.995986	0.903798
SERBP1	0.102022	0.169665
HGH1	2.27676	1.20608
RUFY1	1.10824	1.39642
NUP155	0.926849	0.728669
MSTO1	0.0136158	0.0455317
CTPS1	0.863504	0.68524
VCL	0.0186985	0.0641633
DDX6	0.193394	0.317057
PUM1	1.5866	1.0127
ACLY	1.80637	1.02587
GMPS	1.76435	1.01797
AP2B1	3.03331	1.24755
RCC2	0.0563314	-0.11638
CNOT7	1.04618	0.811687
PLIN3	1.62268	1.6794
SFN	1.16219	1.3663
BAG2	1.52283	1.40027
KPNA3	1.78876	1.30972
MAP2K6	1.21758	0.805242
TTK	1.62563	1.30309
PSMA5	0.663571	0.61259
SLC12A4	1.91637	1.5211
PSMD2	2.43799	1.35626
HSPA4L	1.31786	2.12374
TUBG1;TUBG2	1.10205	0.746893
ATP6V1A	2.68029	1.17186
NAV1	2.45543	1.16857
UMPS	2.07506	1.05257
CNOT1	1.66123	0.878325
NR3C1	1.80083	0.958604
CACYBP	1.57411	0.905138
RFC2	1.48785	0.826796
SMC2	2.19087	1.09771
ATP6V0A1	2.38996	0.987902
NAMPT	0.364526	0.36909
HSPB1	0.914463	0.681711
CCT8	2.06495	1.34956
VAT1	2.45451	1.23595
PHGDH	1.30321	0.866403
CCT2	3.15353	1.12807
PSMB5	0.129573	0.327193
METAP2	1.16355	0.826426
KIF5B	0.0411179	-0.212203
PLAA	1.45546	0.912464
RANGAP1	1.84392	0.867754
RPS28	0.426559	0.420519
CCT4	3.75059	1.0699
MOCS3	0.0934223	0.130525
AHCYL1	0.345169	0.431921
ACTR1A	1.72377	0.822058
M6PR	1.59697	1.37081
PSMD11	1.70666	1.24488
RIOK1	0.752688	0.589846
COPS5	2.50043	1.1562
EIF3E	1.07167	0.651518
STK26	1.61831	1.47985
PSMC5	0.965899	0.799431
EIF3B	2.49741	0.907484
VAMP7	1.39006	1.03272
NACC1	0.539632	0.418992
BZW1	1.96604	1.24074
KHDRBS1	0.625943	0.473174
SUB1	0.319907	0.541507
RPS10;RPS10P5	0.514426	0.398249
PSMB2	0.317471	0.416126
S100A6	1.6696	1.14052
IKBKAP	1.16899	1.06164
UBE2N;UBE2NL	2.43312	1.07706
GCLM	1.14692	0.613262
DOCK7	1.7425	0.876043
ARF3;ARF1	0.754627	0.473691
CNOT3	1.6326	0.780566
DEK	0.0740602	-0.175927
EIF3G	2.75413	0.848663
GART	1.79529	0.73189
THUMPD3	0.470215	0.380919
GAPDH	0.111197	-0.303796
EEF2	1.1203	0.563295
CNOT10	1.2851	0.653877
GEMIN4	0.792086	0.4621
PPP6C	1.50372	0.750612
MYCBP	2.2314	0.829897
APRT	2.63217	0.80499
EEF1G	1.50344	1.17303
MAP4	0.685122	0.413214
CCT3	2.21775	0.899647
PDCD6IP	0.164022	0.171442
MSH2	1.1775	1.79097
PRKAA1	0.655065	0.438488
AP3B1	0.543045	0.424237
PAICS	1.59545	1.24111
NUDC	1.24964	0.664465
CIAO1	1.73332	0.658294
KPNA2	2.24334	0.984276
SPR	0.936061	0.605648
ARF6	0.0850774	-0.1216
UBA1	1.23741	0.944522
TARS	2.80816	0.896451
EIF4G2	1.36333	1.04646
RQCD1	1.43229	0.628361
MTCL1	1.76409	0.909115
PFKP	0.0678272	-0.109096
RPS21	0.478527	0.312258
EIF4E	0.947565	0.774046
CTAG2	0.483445	0.332366
RPS3	0.366468	0.263929
COPE	0.274578	0.216058
RPS18	0.311266	0.235327
DCTN1	0.124204	0.156847
STK3	2.13276	0.708015
RUVBL1	0.91411	0.49553
RPS20	0.387806	0.271735
ATL2	2.41405	0.883425
ARL1	0.831201	0.415541
LDLR	1.26522	0.862861
NUP160	1.51678	0.607907
PSMA1	0.0071556	-0.0138657
PPP6R3	1.62113	0.742219
EIF2S3;EIF2S3L	0.245963	0.29204
HNRNPK	0.31178	0.223009
CBS	2.14759	0.639753
NUP205	1.28747	0.512767
CCT7	1.90222	0.920906
TLN1	1.25164	1.36832
NSUN2	1.62847	0.55481
RPSA	0.421265	0.251973
RUVBL2	1.10481	0.477171
GNB2L1	0.0413865	-0.0484943
PRKAG1	0.96325	0.417904
EEF1D	1.51845	1.06946
EIF3H	1.56502	0.74606
BOLA2	0.496749	0.307702
STRAP	2.17463	0.688991
RPS19	0.37712	0.228211
TGOLN2	1.69054	0.907917
PTGR1	0.439562	0.375243
EDC4	2.9857	0.659814
ERGIC1	1.07816	1.03288
PSMD3	1.3362	1.02251
NUP93	1.7099	0.606301
RPS16	0.286204	0.187219
AP3D1	0.00354924	0.00832132
RPS27A;UBC;UBB;UBA52	0.478127	0.346018
COPA	0.29476	0.191205
YWHAQ	0.768993	1.80411
NSF	1.17694	0.591639
S100A4	1.53237	1.00969
CNOT2	1.26207	0.664087
RPS2	0.209809	0.148192
GSPT1;GSPT2	1.4771	0.979708
RPL29	0.558902	0.301379
PCYT1A	1.29198	0.601888
RPS25	0.352184	0.20606
RPS12	0.367792	0.218913
TXNRD1	1.31005	0.544112
PSMA2	0.0337936	0.0777783
BET1	1.22411	0.796461
HPD	0.547148	0.527121
RAVER1	0.00468528	-0.0050866
RPL27A	0.62509	0.288941
RPS8	0.202223	0.13366
EPRS	1.74163	0.683559
RPS5	0.581084	0.261249
VAMP8	2.0181	0.600041
HPS3	1.2578	0.464635
CDK1	1.01619	0.368585
RAB14	0.999838	0.6696
SEC23A	0.376217	0.196876
ENO1	0.0483104	-0.102198
ABCF1	0.511452	0.242529
CNN2	1.07149	0.492356
MARS	3.04233	0.548357
RPS4X;RPS4Y2	0.439186	0.215553
EIF2S1	0.112138	0.0827716
COPB2	0.251349	0.147182
CLTC	1.58358	0.818693
SRP54	0.20817	0.207165
SEC24C	0.329818	0.174069
SLC30A7	1.43596	0.895587
RRM1	0.556828	0.321844
RPS3A	0.371856	0.189449
CCT5	2.29784	0.643857
SEC31A	0.172601	-0.186122
ZSWIM8	0.133283	0.0905047
CAPN2	1.11971	1.11874
AHR	0.774536	0.430433
PRDX1	0.117665	0.100425
EIF3C;EIF3CL	2.13778	0.615211
RFC4	0.43863	0.259832
BUB3	0.271843	0.162108
PITPNB	1.19367	1.08032
RPS9	0.478039	0.208119
SEC23B	0.20395	0.118778
ABTB2	0.136811	-0.133643
ZC3HAV1	2.35918	0.585022
RPS6	0.652107	0.247035
RPL7A	0.759741	0.285668
RPLP0;RPLP0P6	0.69277	0.367146
RPL8	1.10042	0.321285
GFPT1	0.166185	0.158605
EIF3I	1.35346	0.413084
RPL10	0.670752	0.233385
RPS14	0.0535109	0.0402442
CAPZB	1.71383	0.462818
MAP7	0.791335	0.245903
YWHAZ	0.647138	1.31157
RPL14	0.452146	0.174206
DDX3X;DDX3Y	0.153813	0.0842036
LAMA1	0.214694	-0.199234
POLR2B	0.6836	0.234397
RPL32	1.38034	0.345713
RPL35A	0.652392	0.253995
TNKS1BP1	1.01653	0.384509
MCM4	1.04028	0.331356
RPL26	0.833034	0.256655
EEF1B2	1.13407	0.971053
RPL19	0.968857	0.302951
MYOF	1.0638	0.893757
RPL24	0.766427	0.26732
PPP2R1A	1.18831	0.382687
RPL30	1.22915	0.328849
IARS	1.69631	0.506955
RPS26;RPS26P11	0.584949	0.192512
RAB4A	1.04651	0.720487
MAPK15	0.375365	-0.47948
RARS	1.0721	0.474158
KRT18	0.317552	-0.45193
RAB1A	1.0358	0.728382
RAN	1.85056	0.538825
RPL31	1.08481	0.277619
RPL36	0.801324	0.22681
UPF1	0.819438	0.481458
YIF1B	1.46999	0.564313
POLR2C	0.166851	0.0818956
EEF1E1	1.13506	0.334336
PCBP2;PCBP3	0.010509	0.00861
ATP6V0D1	1.01815	0.778183
YWHAE	0.686717	1.30381
RANBP2	0.649895	0.199729
POLD3	0.0115614	0.007535
RPL36AL	0.546879	0.18339
FAM83H	1.54656	0.360507
RPS13	0.438343	0.149264
SRPK1	0.0642147	-0.0436987
RAB1B	0.955174	0.676742
ARFGAP1	1.20943	0.790347
YWHAG	0.819966	0.987365
TMED9	2.17835	0.440416
QARS	2.18633	0.406257
RPL21	0.754089	0.249326
RPS24	0.751268	0.241426
TSG101	0.232237	-0.185994
EIF5A;EIF5AL1;EIF5A2	0.24984	0.287926
MCM7	0.336479	-0.357909
DARS	1.46293	0.425077
RNF126	0.825382	0.256291
MOCOS	0.438588	1.19894
CARD14	0.0692994	-0.116005
RPL37A	0.734501	0.23245
YWHAB	0.793666	0.991397
MYH9	0.940707	0.738327
RPL34	0.619706	0.258178
RPL13	1.04272	0.285802
LARS	1.36148	0.494501
KEAP1	0.0705815	-0.0429157
RPL13A	1.19005	0.286675
DYNLRB1;DYNLRB2	0.0456408	0.0246081
EEF1A1;EEF1A1P5	0.119788	-0.0852437
VPS4A	0.557444	0.157613
TUBA4A	0.46671	0.190104
RANBP1	0.927017	1.14676
TXN	0.477817	-0.604715
NUP133	2.56906	0.363967
AIMP2	1.44491	0.398675
RPL7	0.770162	0.243595
RPL27	1.60935	0.253512
RPL15	0.902326	0.224708
EIF2S2	0.0778177	0.0360167
IRS2	0.101108	0.0825797
SNX6	0.163895	-0.110327
RPL6	0.666171	0.213489
RPL12	1.10616	0.249422
HLTF	1.7274	0.399566
ATXN2L	0.907075	0.184474
KARS	0.996259	0.451121
PSME1	1.15023	0.7048
RPL17	0.745577	0.202713
RPL4	0.968463	0.263521
SLC38A1	0.979636	0.80447
RPL18A	0.891856	0.237965
PFKL	0.441823	-0.614308
RPL18	0.906743	0.201926
RPL5	1.59553	0.279695
WDR77	0.666464	0.276702
RPL10A	0.801501	0.274085
DDX39B	0.164729	0.106296
CLTA	1.09285	0.757992
MYPN	0.883725	0.602244
RPL28	0.584969	0.236463
RPL3	0.595817	0.188334
SMOC1	0.0951549	-0.0670037
SUGT1	0.177723	0.16353
CAPZA1	0.813705	0.29649
MTHFD1	0.345678	-0.284376
RPS15A	0.632897	0.130779
RPL35	0.498292	0.170564
DNAJA2	0.0684493	0.0340767
VCP	0.310853	0.416742
LMAN2	0.999231	0.56207
RAB11A;RAB11B	1.16746	0.524506
PRDX6	0.216986	-0.161953
RPL23A	0.326871	0.101692
RPS7	0.226816	0.0614515
RPLP2	0.663777	0.219075
NUBP2	0.299457	-0.172488
RPS11	0.181837	0.0718477
RPS23	0.256437	0.066682
RAB5C	1.8882	0.314719
RAB18	1.00722	0.517186
NUP107	1.29893	0.443704
PPFIBP1	1.34568	0.438115
TMED4	1.15831	0.527456
RTN4	1.16364	0.223583
AIMP1	0.736614	0.371492
RPL11	0.567194	0.182312
ASNS	0.109396	0.148142
ALDOA	0.144626	-0.439874
MAPK3	0.570403	-0.760918
ADO	0.350694	-0.252871
PCBP1	0.152013	-0.113626
DNAJA1	0.0386846	0.0158042
TMED2	1.24742	0.445028
RPL9	0.468916	0.159989
MOV10	1.78827	0.293026
G3BP1	0.719378	0.108933
MYL6	1.17661	0.42764
PRSS56	0.585118	0.675897
CDC37	0.825631	0.877058
EIF6	0.171468	-0.243697
TUBA1B	0.175083	0.0690173
PRMT1	0.13513	0.0370933
EIF5B	0.452008	0.128875
SND1	0.563508	0.159757
ITPA	0.266354	-0.204383
SEC16A	0.118883	0.0270348
MAT2A	0.480788	-0.29235
CCT6A	1.17256	0.282644
MAPK1	0.596871	-0.618955
TCP1	0.538774	0.197769
TMED10	0.919625	0.485334
RAB10	0.891242	0.541283
LMAN1	0.886842	0.717798
HMGN1	0.499048	-0.401055
ARL6IP1	0.607614	0.510123
TUBA1C	0.565244	0.106332
RAB2A	0.862277	0.502563
SLC35B2	1.13526	0.292131
MLST8	0.812219	0.200107
IQGAP1	0.775629	0.338701
IGF2BP1	0.356467	0.206664
DDX1	0.443208	0.0671778
NCBP1	0.459543	0.108516
YBX3	0.194445	0.119188
G3BP2	0.247597	0.0303104
NTPCR	0.219486	0.428789
HUS1	0.0724942	-0.0374545
PRKDC	0.93924	0.317536
RAB6A	0.879359	0.404328
BYSL	0.596782	-0.403992
RPL23	0.270879	-0.0479892
SPG20	0.384526	0.0282297
EIF3D	0.644684	0.313802
AAAS	0.231562	0.144341
PABPC4	0.479246	0.274984
YBX1	0.324485	0.180688
SEC13	0.489291	-0.125341
YTHDF2	0.0610502	0.0459253
VPS28	0.588629	-0.318743
FAU	0.40503	-0.0784142
ANXA2;ANXA2P2	0.342143	-0.574117
TUBB	0.429353	-0.170391
HPCAL1;HPCA;NCALD	0.763416	0.259046
TUBB6	0.482037	-0.08961
PABPC1;PABPC3	0.310452	0.177022
POLR1C	0.0294169	-0.0140227
PPT1	0.111318	-0.170427
KMT2C	0.655093	0.600701
CAD	0.691696	-0.384374
FAM120A	0.269024	0.162992
KHSRP	0.100687	-0.0417944
EIF4A3	0.388934	-0.0851138
PRRC2C	0.281773	0.0878357
CUL1	0.224539	0.141925
SLC38A2	0.748579	0.738992
KIF14	0.727232	1.12822
LAMP1	0.238422	-0.102097
RAB7A	0.701463	0.324482
THEM6	0.737311	0.271226
RAF1	0.363946	-0.0897365
IGF2BP3	0.72949	0.417601
TPP1	0.563357	-0.600311
TUBB8	0.603211	-0.22024
RBBP7	0.357961	0.325322
PYCRL	0.748123	-0.458339
HMGN2;HMGN3	0.645472	-0.401385
CAPRIN1	0.0517278	-0.0163299
TFRC	0.561478	0.518171
NME1	1.17468	-0.0825518
RDH11	0.486609	0.113329
RTCB	0.481821	0.0935408
KIAA0930	0.719457	-0.640613
STX10	0.314661	0.24363
GALNT2	0.459506	0.286493
TUBB3	1.13258	-0.143773
HNRNPUL1	0.545714	-0.227542
RPL22	0.932478	-0.148177
CBWD2;CBWD1;CBWD5;CBWD3;CBWD6	0.19992	-0.138397
SEC22B	0.461181	0.287193
COIL	0.794975	-0.841737
RAB9A	0.441486	0.306625
SRP14	0.779272	-0.19307
ATL3	0.504348	0.222677
PDCD6	0.939028	-0.456223
PARP1	0.91544	-0.414149
ZRANB2	0.799954	-0.724888
DNAJB6	1.03288	-0.340087
PTBP1	1.14381	-0.206925
CYR61	0.151017	0.0732526
C2orf44	0.863875	-0.806776
FXR1	0.134656	-0.0465487
NAP1L4	0.458824	0.860091
ALDH3A2	0.299009	-0.213254
DYNLL1	0.711717	-0.157632
EPPK1	0.388224	-0.20624
GOLGA4	0.887209	-0.640924
KANK2	0.528062	-0.279757
PTGES3	0.427536	1.11426
RBBP4	0.137921	-0.135957
RAB34	0.11375	0.0544535
FBXO22	0.931745	-0.75845
DHCR7	0.383618	0.208749
USP7	1.01052	-0.482752
PKM	1.13934	-0.462029
RNF219	0.0557449	0.0542717
PCNA	0.149854	0.0938111
WLS	0.371302	0.226578
SH3GL1	1.21604	-0.427483
RPL22L1	0.690039	-0.193955
ACTR2	0.541081	-0.330175
HDAC2;HDAC1	1.23497	-0.304069
SQSTM1	0.779299	-0.346865
VPS37C	1.0989	-0.536181
DCAF7	1.09577	-0.533169
PGRMC1	0.00774163	-0.003075
LDHA	0.107232	-0.0954717
HMGA1	0.687184	-0.595062
ST13;ST13P4;ST13P5	0.441237	0.633479
UBR2	0.528946	-0.241538
RCN2	0.313839	0.272432
TUBB2A	1.15767	-0.317667
PCYOX1	0.417735	-0.0982049
RPS27	1.21251	-0.352444
RAB8A;RAB8B	0.227311	0.128046
CD63	0.170936	0.0872573
DHCR24	0.197942	0.153841
LGALS3BP	0.795696	-0.286761
SNRNP70	0.0393	-0.0165991
RPA3	1.30956	-0.393794
PSIP1	0.687379	-0.41267
XRCC6	0.193142	-0.088924
NCL	2.91399	-0.289375
SSRP1	0.266714	-0.197087
G6PD	1.00162	-0.26722
PPP2CA	1.27912	-0.223665
REEP5	0.0782515	0.0444287
NXN	1.06417	-0.362379
TNRC6B	0.674923	-0.293918
SUPT16H	0.256199	-0.171934
GPX8	0.199467	0.150144
NAPA	0.518317	0.743323
RPS27L	1.75953	-0.436107
PCMTD1	1.18323	-0.603803
RPA1	1.6742	-0.455647
ACTL8	0.962547	-0.852867
SYNCRIP	0.697742	-0.183123
EIF4E2	1.40131	-0.424114
SAR1A	0.844897	-0.301887
TUBB4B	1.4549	-0.482835
FUBP3	1.4912	-0.260917
HNRNPF	1.47295	-0.359331
ACTL6A	0.706947	-0.315775
UBR5	0.685167	-0.243897
HAGH	1.13411	-0.853567
CTSZ	0.956088	-0.429974
MIF	1.44635	-0.565204
USP9X	0.546521	-0.414037
CNP	1.45539	-0.406589
UTS2	0.107284	-0.10214
HM13	0.290757	-0.110912
ERLIN2	0.139786	-0.0663855
SREK1IP1	1.29149	-0.647302
PCMT1	1.3566	-0.526035
CERS2	0.0755126	0.0540937
UBTF	0.91849	-1.00656
XRCC5	0.542601	-0.22308
SNRPF	1.65249	-0.504391
APMAP	0.189011	-0.102295
SEC61A1	0.137321	-0.129262
RPA2	1.3869	-0.497596
SERPINH1	0.11934	-0.0740358
SRP9	0.79821	-0.239111
LUC7L2	1.78892	-0.582706
SLC16A3	0.231802	0.234459
TECR	0.87515	-0.287861
EMG1	0.716617	-0.480928
KLHL13	0.846059	-0.852101
RBM39	2.53378	-0.47791
PLEC	0.796215	-0.47575
MRTO4	0.431975	-0.217254
SNX1	1.637	-0.573031
ZMPSTE24	0.0544324	0.0454383
RPL38	1.25013	-0.429061
ERLIN1	0.500573	-0.191484
ARGLU1	1.35647	-0.527478
AGL	1.11978	-0.994381
BIRC2	1.53251	-0.727675
H1F0	0.48161	-0.479032
EPHX1	0.267576	-0.130597
SRRT	1.08385	-0.489298
GARS	0.131506	-0.0841186
FAM133B;FAM133A	2.34285	-0.43741
LGALS1	2.29891	-0.475107
PPP2R2A	1.15701	-0.429192
SSR4	0.566416	-0.369818
AFF1	1.51844	-0.588817
EFTUD2	0.75417	-0.280917
DHX15	1.5023	-0.389958
SLC25A1	0.214013	-0.115861
GPATCH8	0.923525	-0.68096
HNRNPM	1.4967	-0.510558
AKAP8L	1.43596	-0.581011
SNX5	1.41282	-0.676092
DPM3	0.0642719	0.0561807
SMC3	1.34854	-0.397786
POR	0.00691814	-0.00585899
CDK9	1.56734	-0.398815
PUF60	1.86806	-0.443152
ZC3H18	1.42962	-0.616103
GIGYF2	0.771433	-0.469719
TARDBP	1.2881	-0.363687
DDX5	1.08393	-0.620202
NUP50	0.662919	-0.327897
TCEB2	2.07479	-0.664348
SNX2	1.5691	-0.659573
DDOST	0.819033	-0.30113
BANF1	0.991376	-0.755858
RPN1	0.437303	-0.210659
TCEB1	2.26758	-0.652151
HLA-C	0.0560745	-0.058676
PRPF19	0.904431	-0.363302
NAF1	0.466686	-0.790583
LSM14A	2.19248	-0.501887
RDX	0.114779	-0.112964
ERP44	0.696828	-0.449133
SNRNP200	0.752053	-0.290944
BCAP31	0.308283	-0.168637
SCARB1	0.261014	-0.1566
AKAP8	1.03639	-0.540285
HLA-A	0.0473888	-0.0403607
ALYREF	1.1481	-0.559504
LDHB	0.79345	-0.310086
CD9	0.223902	0.281765
DDB1	1.79952	-0.501117
SNRPD3	0.830768	-0.476265
FHL2	1.40969	-0.717865
CLPTM1L	0.0771926	-0.0687123
AK2	1.04737	-0.682652
SLC25A13	0.0298083	-0.0274537
NHP2	0.928731	-0.978382
SSR1	0.784419	-0.480638
ACTR3	0.332583	-0.281788
LMNB2	0.453764	-0.488148
ELAVL1	0.995959	-0.365261
UMAD1	1.70518	-0.761341
AFF4	0.927321	-0.643511
RALA	0.84733	-0.32962
TRIM32	1.57572	-0.50084
CSNK2B	1.4776	-0.734658
HSPA5	0.160927	-0.133505
SNRPB;SNRPN	0.849559	-0.524645
HLA-G	0.0132222	-0.0170157
PPIA	2.00977	-0.538092
PRPF8	1.12238	-0.419635
TRIM29	2.32786	-0.682773
DCAF8	1.03039	-0.423665
RCC1	1.14528	-0.673967
PGRMC2	0.126674	-0.0990187
NSDHL	0.250079	-0.200947
SNRPA1	0.775196	-0.846227
RRP1	0.957988	-0.629925
U2SURP	0.983427	-0.3815
TMPO	1.91594	-0.740614
LANCL1	1.82686	-0.767105
COX6C	0.348647	-0.21212
SMC1A	1.01283	-0.424845
HNRNPH1	1.38132	-0.610793
CBX3	0.814944	-0.580036
CPT1A	0.270627	-0.180794
ABCD3	0.853921	-0.431406
TPM3	0.141964	-0.327479
CPS1	1.29442	-0.45981
DPM1	0.444061	-0.257232
EGFR	0.0810367	0.0954237
SNRPA	1.20531	-0.440031
NOLC1	2.55111	-0.670496
CDC42	0.486121	-0.275495
TMEM109	0.480842	-0.267757
SEC63	0.456179	-0.272048
TOP2A	0.730497	-0.745605
DNAJB11	0.658157	-0.31813
SLC2A3;SLC2A14	0.0417979	-0.04328
CYB5R3	0.150571	-0.129631
ATP2A2	0.20823	-0.158073
U2AF1	1.49905	-0.690291
TBRG4	0.50979	-0.285541
SMARCA5	1.20383	-0.600716
SF3B6	0.585868	-0.883458
SLC7A5	0.0830761	0.100458
SLC43A3	0.0213222	0.0244973
U2AF2	1.17552	-0.732341
MBOAT7	0.337564	-0.219903
DKC1	1.08246	-1.01557
SF3B3	1.49635	-0.559732
PHB	0.311192	-0.214706
RRP12	0.61089	-0.498139
FAM162A	0.467023	-0.274839
MT-CO2	0.521091	-0.292312
COX5A	0.574244	-0.35468
FBLL1	1.5617	-0.581422
CYB5B	0.1888	-0.150118
HDAC10	1.99896	-0.884666
ILF3	1.47326	-0.521888
FUS	1.06023	-0.680386
ATP5A1	0.459376	-0.272341
NOP56	1.45041	-0.60117
SRSF1	1.06926	-0.662803
TMX1	0.22926	-0.178373
DNAJA3	0.782049	-0.502996
FHL3	1.24663	-0.773043
EMD	0.825646	-0.418724
PES1	1.26918	-0.651181
LMO7	1.38528	-0.534332
WDR75	1.13915	-0.495599
SEC61B	0.508307	-0.985371
NIFK	1.74802	-0.597096
CD99	0.115658	0.156412
TCOF1	1.85842	-0.702892
	0.0305047	-0.0431403
SAP18	1.1228	-0.720528
ACSL3	0.299144	-0.232477
PCMTD2	1.29592	-0.96092
SIAH1	2.07173	-0.91754
B2M	0.137944	-0.137592
CCNT1	1.34912	-0.535385
LBR	0.71849	-0.377226
CSNK2A1;CSNK2A3	1.49083	-0.865709
PHB2	0.272727	-0.21243
ATAD3A	0.0349758	-0.0504166
SF3B2	1.38456	-0.569463
TBL3	1.27692	-0.652397
SLC1A4	0.0132846	-0.016939
ATP5B	0.466357	-0.294163
MLLT1	1.78665	-0.788808
TIMM50	0.338803	-0.264878
NHP2L1	1.53463	-0.659307
ACIN1	1.05254	-0.883775
RBM25	0.999526	-0.48203
NDUFB10	0.684318	-0.408165
SLC16A1	0.00732104	-0.00918467
TRA2B	1.0844	-0.662104
SF3B1	1.33336	-0.623582
LRRC59	0.715103	-0.455161
ESYT1	0.367608	-0.265555
CSNK2A2	0.998447	-0.789672
PAM16	0.512824	-0.322929
ATP5J	0.365719	-0.260053
SLC3A2	0.0257805	0.0342977
MLLT3	1.2961	-0.785066
PNN	1.51825	-0.672427
BRIX1	1.28361	-0.686687
PC	0.63261	-0.39063
TFCP2	0.999932	-0.756175
VDAC1	0.488035	-0.31465
H1FX	0.995489	-0.479521
MYBBP1A	1.09109	-0.522327
MPZL1	0.0966218	-0.100976
DDX17	1.03794	-0.711682
FN3KRP	2.25216	-0.783786
MKI67	1.40302	-0.76341
ADAR	1.22844	-0.535522
UQCRFS1;UQCRFS1P1	0.351936	-0.259842
RHOB	0.10593	0.150852
SLC3A2	0.0802813	0.124362
NUDT21	1.94341	-0.688198
SSR3	0.362974	-0.265466
SLC25A11	0.256625	-0.213345
HIST1H4A	1.07801	-0.722518
SRSF3	1.37354	-0.738854
FYN;YES1	0.329757	-0.253332
PODXL	0.0545499	-0.065221
HACD2	0.420187	-0.303864
HNRNPA2B1	1.22932	-0.658919
CPSF7	1.0116	-0.536903
MSN	1.45713	-0.61962
SDHA	0.566877	-0.362646
RNPS1	1.96138	-0.888207
SRRM2	1.30037	-0.578256
ZYX	0.762493	-0.690601
ZCCHC10	0.774278	-0.835516
SNRPB2	0.920527	-0.474697
VDAC2	0.408772	-0.296944
PDIA6	1.21855	-0.581595
HIST2H3A	0.81983	-0.685977
HIST2H2AA3;HIST2H2AC	0.980075	-0.715912
SFXN1	0.616225	-0.38789
NSA2	1.17949	-0.553677
VAPA	0.641279	-0.392928
CCDC47	0.590546	-0.391355
UQCRH;UQCRHL	0.718349	-0.437779
NOP58	1.15169	-0.567921
NUP98	0.0531189	-0.0644077
FLNA	0.609456	-0.390312
SF3A1	1.18959	-0.670009
PYCR1	0.771149	-0.44617
VAPB	0.464476	-0.327036
OXA1L	0.96298	-0.714089
DNAJC10	0.951788	-0.646104
LMNA	1.28481	-0.757428
SLC25A5	0.539808	-0.375586
DDX21	1.25394	-0.637853
DHX9	1.32472	-0.633156
BTBD2	1.48222	-1.05069
SAFB	1.16103	-0.566137
SLC25A6	0.405561	-0.315885
VDAC3	0.480859	-0.344786
FTSJ3	1.45072	-0.652898
S100A10	1.57002	-0.753471
RRAS2;RRAS	0.13086	-0.143797
TYMS	0.00955978	-0.0151146
MTCH2	0.268389	-0.250195
WDR43	1.32161	-0.728666
TOP1	1.47881	-0.655618
TAF15	1.24838	-0.751104
CCDC9	1.12024	-0.568677
SNRPD2	1.20397	-0.639008
GLUD1;GLUD2	2.00775	-0.778092
SRSF6	1.33325	-0.779569
NDUFA4	0.556096	-0.387567
BOP1	1.24198	-0.710931
IMMT	0.417194	-0.325663
MATR3	1.6677	-0.728416
CHD9	1.04003	-0.914339
CD59	0.526959	-0.376797
HNRNPU	1.3856	-0.685039
ALDH18A1	1.14965	-0.59166
GTPBP4	1.02591	-0.578622
HSD17B4	0.909435	-0.696958
HNRNPR	1.22657	-0.630126
GPD2	1.01554	-0.554436
USMG5	0.471415	-0.356746
HNRNPD	1.06548	-0.667102
STOML2	0.495689	-0.367373
ATP5H	0.389913	-0.317064
HNRNPL	1.34748	-0.697605
PABPN1	0.529708	-0.404399
MCAM	0.143101	-0.159531
CHCHD3	0.483529	-0.364171
TPR	1.03758	-0.841009
SF3A3	1.40045	-0.683122
ARL6IP4	2.07135	-0.86825
LETM1	0.388766	-0.325452
SLC1A5	0.0184641	0.0291887
GTF2I	0.70888	-0.461757
FBL	1.17696	-0.641924
MTHFD2	0.838241	-0.741687
PRDX4	1.28541	-0.654165
ATP1A1	0.115173	-0.137258
COX4I1	0.60454	-0.425202
CCDC86	1.44264	-0.786897
ATP5F1	0.360602	-0.309376
NRAS;KRAS	0.13025	-0.157686
CANX	0.607635	-0.430845
RBMX	1.3021	-0.73462
HNRNPA3	1.18469	-0.673669
HIST1H2BH;HIST1H2BN;HIST1H2BC;HIST1H2BD;HIST1H2BK;HIST2H2BF;HIST1H2BM;H2BFS	1.05551	-0.752124
APOO	0.415306	-0.339469
H2AFY	1.24406	-0.796546
SLC25A10	0.364249	-0.316375
UQCRC2	0.57817	-0.417751
UQCRC1	0.63242	-0.442149
CALU	0.424403	-0.381802
EWSR1	1.61822	-0.886177
SRSF9	1.12698	-0.875264
RCN1	0.654182	-0.452532
CD44	0.171123	-0.189683
SON	0.4575	-0.38586
BCLAF1	1.10379	-0.721182
HADHA	0.998895	-0.582499
NONO	1.36456	-0.70847
TOMM22	0.405221	-0.339397
EBNA1BP2	1.37428	-0.752913
AHNAK	1.48148	-0.780643
PDIA4	0.892573	-0.595913
CALR	0.963257	-0.610174
AFG3L2	0.296748	-0.281723
PTRF	1.02144	-0.898084
GANAB	1.08064	-0.730721
ATP1B3	0.140088	-0.165922
ATP5O	0.416097	-0.348751
KIAA0020	1.17285	-0.704583
CYC1	0.677639	-0.465479
HNRNPA0	1.38293	-0.761796
MDH2	1.14963	-0.661977
HNRNPH3	0.910468	-0.6869
RAB35	0.404881	-0.356391
ATP5C1	0.245378	-0.250516
PRDX5	1.18269	-0.729747
RRBP1	0.895369	-0.62805
THRAP3	1.40948	-0.726184
VIM	1.15002	-0.810827
SLC25A3	0.541522	-0.424738
LONP1	0.77094	-0.529245
RAC1;RAC3	0.6183	-0.448031
NAT10	1.13395	-0.668654
P4HB	0.82998	-0.6487
EBF2	0.454092	-0.374713
HNRNPA1;HNRNPA1L2	1.40112	-0.781286
POLDIP2	0.75741	-0.508132
RBM14	1.37636	-0.766459
ITGB1	0.546792	-0.422657
RBM8A	1.45605	-0.727212
NOP2	1.45994	-0.849061
SRSF7	1.15856	-0.779073
HIST1H1B	1.34932	-0.825431
HDAC6	2.42196	-0.91316
GNA11;GNAQ;GNA14	0.478947	-0.393474
ATP5L	0.426309	-0.366628
HSP90B1	1.19391	-0.67669
FBXO3	2.07418	-0.961495
HNRNPC	1.1765	-0.682899
SFPQ	1.19796	-0.744395
SSBP1	1.16501	-0.669709
RSL1D1	1.36182	-0.782813
ERH	1.43574	-0.761532
RBM17	1.12106	-0.650322
COX5B	0.6844	-0.501726
PPIB	0.936088	-0.617076
HIST1H2BB;HIST2H2BE;HIST1H2BO;HIST1H2BJ	0.91037	-0.693498
NDUFB11	0.436372	-0.386733
HIST1H1E;HIST1H1D	1.31118	-0.848304
DDX18	1.14518	-0.740003
SLC25A24	0.397932	-0.367197
BSG	0.119628	-0.157883
IKBIP	1.35625	-1.06606
GNB2	0.783202	-0.548018
RALY	1.01191	-0.700077
TXNDC5	1.05786	-0.649805
GNAS	0.694715	-0.583059
SPTAN1	0.923615	-0.672105
LMNB1	1.21446	-0.780312
HIST1H1C	1.30744	-0.827571
DLD	1.20697	-0.727573
HNRNPDL	1.28386	-1.06896
DNPEP	2.2413	-1.19717
DDX54	1.10338	-0.958544
ACO2	1.27487	-0.780641
CKAP4	0.990994	-0.695261
CCAR1	1.09429	-0.692282
ETFA	0.979143	-0.765727
MAGOHB;MAGOH	0.955618	-0.643441
THOC6	0.864034	-1.25513
ATP2B1	0.24243	-0.278212
HNRNPAB	1.39617	-0.875131
TRAP1	1.15259	-0.711316
SPTBN1	0.786384	-0.624568
TRMT10C	0.995765	-0.67682
CISD1	0.391546	-0.389785
NPM1	1.10597	-0.762433
PDIA3	1.25892	-0.756787
ACADVL	1.31112	-0.868054
TMPO	1.05406	-0.79622
SUCLG1	1.17459	-0.735069
PRDX3	1.36263	-0.835667
ECH1	1.31152	-0.841339
AIFM1	1.13892	-0.737728
TOMM70A	0.880581	-0.653518
GNAI3	0.770599	-0.601124
THOC3	0.661447	-0.590346
IDH3A	0.890474	-0.669796
FLOT1	0.834572	-0.710567
HSDL2	1.28907	-0.809159
PGAM5	1.00672	-0.744689
DAG1	0.267962	-0.328698
CBX5	1.04853	-0.948373
ECHS1	1.19006	-0.796583
THOC2	0.684959	-0.618982
PDHA1	0.958295	-0.795865
GNB1	0.709137	-0.594477
ACTB	0.971378	-0.757386
HSD17B10	1.10837	-0.784736
GFM1	0.661041	-0.606048
GNG12	1.16415	-0.801312
SLIRP	1.04927	-0.763451
ETFB	1.49575	-0.919211
TPP2	0.76167	-0.667288
LRPPRC	0.968461	-0.734756
L1CAM	0.340671	-0.400806
KTN1	0.899328	-0.712198
GOT2	1.47866	-0.947559
SKP1	1.09387	-0.904661
HSPD1	1.08224	-0.784112
C1QBP	1.20457	-0.876916
FH	1.18197	-0.829468
DLAT	1.10353	-0.808452
HSPA9	1.17381	-0.846232
TUFM	1.25269	-0.855117
ACAT1	1.22285	-0.872354
HADHB	1.0459	-0.778147
CAV1	0.8652	-0.727977
ACADM	1.23125	-0.858822
LIMA1	0.922358	-0.75281
GNB4	0.730884	-0.661391
MRPL12	1.08371	-0.829131
OXCT1	0.875267	-0.744077
PPA2	1.42294	-0.936059
PDHB	0.972999	-0.785962
PRKCSH	0.311916	-0.416713
GRSF1	1.09016	-0.818907
THOC5	0.891035	-0.753173
ERP29	1.56594	-1.00881
MARCKS	0.903555	-0.755217
CS	1.41728	-0.966009
SHMT2	1.05322	-0.817259
DLST	0.848735	-0.77165
ACTA1;ACTC1;ACTA2;ACTG2	0.809548	-0.748613
DBN1	0.826577	-0.733102
ATPIF1	0.981314	-0.818237
THOC1	0.669464	-0.690368
HSPE1	1.2139	-0.911634
ACTN4	0.852066	-0.822955
HADH	1.01304	-0.838789
ABCG2	0.741076	-0.713491
PEF1	0.612551	-1.18876
EZR	0.483102	-0.564821
ACAA2	1.20143	-0.967286
PLS3	0.636134	-0.691473
CD55	0.80308	-0.791071
CORO1C	0.979007	-0.905398
MARCKSL1	0.946976	-0.970229
CFL1	0.877792	-1.02276
BASP1	0.986707	-1.15651
SET;SETSIP	0.137738	-0.75606
FBXO21	0.530944	-1.36548
ANP32A	0.190334	-1.18333
ARL8B	0.450468	-2.79431
CYSTM1	0.29827	-2.04957

## Sheet: Fig 2b
Fig. 2b	HeLa KO and Rescue DAGLB TGN quantification
WT_1	WT_2	WT_3	BKO_1	BKO_2	BKO_3	Res_1	Res_2	Res_3
1.24367	0.639695	0.831877	1.1903	1.2756	1.16864	1.30042	0.593593	1.32654
1.36401	1.09559	0.663572	1.17568	1.43723	0.832688	1.44414	0.886745	1.08406
0.989866	0.757877	0.77905	1.09828	0.737254	1.44943	0.997112	1.35276	1.31441
1.37239	0.876566	0.599318	0.92372	1.52757	1.15834	0.866315	1.14796	1.25399
1.10367	0.423309	2.33885	1.40817	1.0072	1.12565	1.82212	1.10299	1.0635
0.731183	1.54201	0.673556	1.60265	1.10434	0.992768	1.96791	0.690641	1.26243
1.43189	0.481299	1.40654	1.55533	1.49262	1.84197	1.44996	1.2135	1.19787
1.08746	0.935837	0.822934	1.55041	1.50029	1.88986	0.953824	0.815575	1.31846
1.39506	1.19975	1.1884	1.16993	1.64386	1.52005	0.871055	0.9855	1.51904
0.870266	0.864731	1.08814	0.77905	0.916859	1.34085	1.1846	1.13422	1.27083
1.38571	0.768925	0.756169	1.13159	1.02857	0.929033	1.01935	0.673556	1.20163
0.609755	1.16027	0.687061	0.872632	1.4098	0.940355	1.15316	0.953079	1.2756
1.21226	0.78576	0.803227	0.968644	1.56169	1.19472	1.36008	1.37462	1.55827
1.40272	1.00432	0.703987	0.829444	1.51702	1.34369	1.32884	1.31788	0.927517
1.20789	1.25701	1.0072	1.03281	1.18142	1.66993	1.35896	1.07724	0.7433
1.33514	0.862352	0.882056	1.28451	1.06695	1.78869	0.518031	0.67084	1.05172
1.39012	0.169925	1.04824	1.43082	1.03914	1.43883	0.987685	1.4916	0.992768
1.15121	0.751035	1.29807	0.929033	1.10232	1.74459	1.09085	1.20914	0.965692
1.19472	1.44679	1.04963	1.25459	0.996389	0.935083	0.797428	0.899949	1.00144
0.946357	1.32135	1.29572	1.5509	1.36401	1.32308	1.36961	1.3488	0.867106
1.5509	0.983313	1.07929	1.39616	1.05033	0.874207	1.05311	1.13619	0.797428
0.7433	0.713696	0.975263	1.16864	1.70354	1.03773	0.929791	1.34142	0.878137
0.892197	0.835924	0.504875	1.24428	1.24793	1.2135	1.17568	1.52105	1.39506
0.949348	1.44679	1.14535	1.10702	1.39944	1.15186	1.41305	1.50487	0.887525
1.20351	0.77484	1.32998	1.25641	1.08474	1.48182	1.06281	1.47041	1.62994
0.445727	0.933573	1.40108	1.461	1.1903	1.16092	1.2762	1.16607	1.13881
0.788268	1.38791	1.04474	1.18713	0.941858	1.06626	1.52757	1.07451	1.31267
0.624803	0.994942	0.994218	1.49774	1.13685	1.29983	1.26303	0.930548	0.751892
1.04264	1.13488	0.945608	1.26063	0.871844	1.3505	1.30217	0.987685	0.794104
0.771463	1.00504	1.1375	1.10635	1.0229	1.27023	1.37573	0.857583	0.874994
1.02077	1.25761	0.939603	1.06005	0.967906	1.4782	1.16479	0.851199	0.782409
1.0895	1.12565	1.03422	0.913033	0.72334	1.05242	1.52206	1.27023	0.995665
0.568519	0.953824	1.12763	1.44255	0.960512	1.30801	1.62807	1.05242	0.953079
1.18015	1.35783	1.04334	1.15316	1.31615	1.74803	1.66357	1.60265	0.745022
1.03281	1.05311	0.801573	0.83996	1.46362	1.11437	0.775683	0.943359	0.853597
1.18903	0.60027	0.939603	0.839153	1.35783	1.30801	0.896078	0.917623	0.891419
1.32596	1.12829	0.762136	1.65168	1.47041	1.16736	1.16543	0.850399	0.857583
1.16672	0.574344	0.625738	1.00432	1.54844	0.833497	0.954569	1.05589	1.35276
0.995665	0.799087	0.584	0.627607	1.21723	1.25459	1.01078	1.14666	0.948601
1.31788	0.777367	0.793272	1.32596	1.63366	1.28096	1.14012	1.37239	1.3051
1.23573	0.587845	1.00144	1.49876	1.38515	1.19787	0.835924	1.06901	1.18269
0.913799	0.855192	1.40054	1.04404	0.978928	1.25157	0.731183	1.10903	0.9855
0.80653	0.867896	1.18269	1.19787	1.60739	1.19975	0.903038	1.43989	1.08134
0.934328	1.07929	1.0229	1.25338	1.58448	1.68751	0.795767	1.34653	0.897628
1.07382	0.809826	0.725959	1.29455	1.26903	1.26604	0.721591	1.30801	0.590722
0.871844	0.745883	1.29219	1.1903	1.42169	1.65901	1.07793	1.0321	1.26963
0.474047	0.789103	0.912267	1.0697	1.17632	1.24853	0.641546	1.12631	1.33857
0.925999	0.813935	0.87342	1.29807	1.44731	1.11036	0.992768	1.19724	0.746743
1.18333	0.741575	0.843984	0.992768	1.5864	1.18903	0.944858	1.06419	1.18777
1.22219	0.865523	0.796598	1.514	1.13291	1.46048	0.996389	0.560715	0.703101
0.92372	1.11437	0.981853	0.601221	1.31383	1.69733	0.696884	0.680774	1.36121
1.38073	1.05102	0.912267	1.43242	1.09626	1.64339	0.948601	1.34369	1.37462
1.38073	1.13291	0.92524	1.02998	1.14666	1.20914	1.0321	1.27381	0.642471
1.1903	1.12829	0.968644	1.27679	1.4351	1.12565	1.29337	1.06764	1.42008
1.01578	1.1564	1.13553	1.82701	1.17441	0.9115	0.959028	1.1003	1.34993
1.03914	0.738119	1.1375	1.95754	1.10969	1.48697	1.04754	1.11902	1.13488
1.35106	1.32539	1.1117	1.27202	1.39726	1.19156	0.983313	1.32941	1.25701
1.11437	0.605968	0.941106	1.19724	1.22836	1.58496	1.02715	1.12961	1.17249
0.771463	0.883621	0.727703	1.59598	1.08202	1.28924	1.07451	1.2394	1.08542
0.773152	0.792439	0.75873	1.58304	0.832688	1.58063	0.974529	0.988412	1.25157
1.15704	0.728574	0.920674	0.947105	1.70044	1.16993	1.0036	1.03914	1.36401
1.03844	0.822118	0.986229	1.2969	1.0165	1.3835	1.5758	0.961994	1.00216
0.706641	1.15704	1.02574	0.819668	0.827006	1.79618	0.812293	1.06764	1.04824
1.07108	1.36065	0.78157	0.987685	0.950842	1.21599	1.0552	1.18396	1.47508
1.26484	0.679874	0.861558	1.04684	0.825379	1.14405	1.01578	1.00144	1.30859
1.60549	0.746743	1.25278	1.49416	1.36513	1.28865	0.906121	0.863146	0.935083
0.890641	1.08678	1.34085	1.22589	1.35445	0.986229	1.31904	0.632268	0.876566
0.962734	0.871055	1.41143	0.995665	1.81639	1.07313	1.13947	0.851999	1.11636
0.627607	1.12565	0.720716	1.26903	1.32366	1.34369	0.629473	0.752749	2.05624
1.01721	0.852798	1.31499	1.21226	1.37685	1.34767	1.13291	0.835924	1.53506
0.84318	1.14078	1.18777	1.37962	1.54003	1.04334	0.648926	0.868687	1.65168
0.885965	0.97159	0.926759	1.61495	1.42868	1.43189	1.12367	1.4957	1.56267
1.42277	1.02219	0.519039	1.10165	1.1776	1.28155	0.71721	0.713696	1.34028
1.17568	0.738984	0.738119	1.19912	1.26424	1.29455	0.872632	1.47716	1.57918
0.699552	0.918386	0.707525	1.20914	1.58736	1.16092	1.18206	1.21847	1.35219
0.703987	1.39122	0.787432	1.38681	1.56608	1.17951	1.41954	1.72552	1.26784
1.18777	1.1846	1.14405	1.44837	1.30685	1.17377	0.751035	1.25459	1.37072
1.06143	0.742437	1.00791	1.18142	1.60075	1.36569	0.90381	1.50792	1.18015
1.59837	1.0635	0.947853	1.3584	1.48543	1.28747	0.972325	1.95829	1.37518
0.770618	0.843984	1.11036	1.39944	1.08746	1.334	1.11303	1.86908	1.42438
1.12631	1.34937	1.05172	1.56949	1.13881	1.21909	1.07245	1.00504	0.734655
1.12035	0.858379	0.772308	1.59168	1.31962	1.3471	1.41088	1.0314	0.909197
0.789103	0.74932	0.453122	1.29924	1.44255	1.08134	1.31325	1.41468	1.15898
1.02503	0.512985	0.652601	1.61117	1.28747	1.14078	0.918386	1.39342	1.51046
0.77905	1.20539	1.30976	1.48646	1.25157	1.31499	1.06212	1.40654	1.08746
1.15381	0.623867	0.812293	1.26724	1.70973	1.10367	1.56803	1.20664	1.06488
0.71721	1.28214	0.852798	1.37407	2.27798	1.03984	1.10232	1.01436	1.12367
1.20101	1.05797	0.767231	1.40436	1.30976	1.34653	1.09626	1.41143	1.03703
1.29101	1.07451	0.820485	1.43242	1.4351	1.14535	0.84318	0.92448	1.38073
0.818851	1.23082	0.867106	1.49518	1.44308	1.73898	1.23756	1.10969	1.73118
0.594549	0.965692	0.878137	1.59024	1.80116	1.36905	1.11437	1.12565	0.725087
0.735522	0.932061	0.729444	1.42546	1.69332	1.35389	0.951588	1.20163	1.3454
0.905351	0.827006	1.15186	1.13488	1.47768	0.981122	0.882839	1.18396	0.797428
0.733788	0.799916	0.986229	1.1447	1.4957	0.993493	1.22342	1.54547	0.909197
0.71721	0.946357	1.13881	1.60881	1.88908	1.08202	0.618239	1.37962	0.613532
1.14405	1.11902	0.997834	1.53157	1.46153	1.33685	0.874994	1.1865	1.05658
1.08678	0.964214	1.20101	1.3978	1.56511	1.24914	0.881273	0.946357	1.13488
0.817214	1.14209	1.09963	1.23266	1.01221	1.62761	0.889084	1.0165	0.929033
1.36961	0.762987	1.38073	1.13619	1.87774	1.11902	1.32539	1.37407	1.05797
0.574344	1.0861	1.14796	1.06005	1.28333	1.60692	0.805705	1.25399	0.558757
1.01792	0.78157	1.48336	1.29748	1.54151	0.786596	1.19661	1.4049	1.22774
1.25157	1.21723	1.31904	1.05797	1.83269	1.31034	0.861558	1.23756	1.06488
1.20351	0.859174	1.21537	1.04194	1.63273	1.48078	1.15769	0.892197	1.21101
1.10299	0.782409	0.969381	1.63087	1.62387	1.31208	0.85997	0.794104	0.992768
1.15186	0.986229	1.64662	1.83107	1.03422	1.11703	0.894527	0.933573	1.38791
1.26063	0.796598	1.46415	1.55827	1.18269	1.61542	1.02006	1.02786	0.941858
1.7229	0.685267	0.986957	1.07793	1.71765	1.36513	1.12829	1.17121	0.823749
0.808179	1.31788	1.34767	1.67129	1.46258	1.168	1.44784	1.1635	1.53506
0.818032	1.24732	0.762136	1.15769	1.20289	1.03703	1.07929	1.65214	1.54844
0.7433	1.27083	1.21412	1.45365	1.32251	1.25157	0.992768	1.30159	0.794936
1.02715	1.16607	0.95977	1.42169	1.22157	1.34993	1.39561	1.48388	0.913033
0.77905	0.87342	0.563646	1.29807	0.992043	1.70266	1.1177	1.02574	1.32308
1.1903	0.764686	1.45418	1.26724	1.60502	1.56169	1.40327	0.881273	1.05658
1.28333	1.29748	0.828632	1.39012	1.38957	1.71721	0.833497	0.974529	1.34767
0.760434	1.11636	1.20101	1.32308	1.31673	1.44095	1.17632	1.14339	1.45312
0.437228	0.659011	1.21661	1.40218	1.81311	1.54449	0.999278	1.20602	1.0697
1.02432	0.946357	0.932061	1.21101	1.36737	1.2558	1.35896	0.997834	0.71721
0.755315	1.21288	0.77484	1.40381	1.4351	1.82212	0.687956	0.961253	1.3835
0.458382	0.732052	1.02998	1.47716	1.66767	1.6036	1.14666	1.0036	1.1177
0.655352	1.47197	1.32998	1.3584	1.26544	1.32193	1.21537	0.982583	0.97966
0.674461	0.931305	0.946357	1.55483	1.60502	1.7891	1.6107	1.0895	1.40272
1.01078	1.06419	0.762136	1.19409	1.64016	1.70708	1.09424	0.805705	0.958286
0.990592	0.683472	0.852798	1.31441	1.49825	1.61965	1.27917	1.07108	1.41088
1.10903	1.0697	0.92524	1.28688	1.69421	1.14796	0.782409	0.842375	0.999278
0.900722	1.20914	1.04404	1.44731	1.76001	1.25096	0.935083	0.69332	1.64662
0.75873	0.834307	1.37295	1.1776	1.02432	1.29631	0.843984	0.722466	1.62807
0.816395	1.21723	0.590722	1.28155	1.26424	1.30217	0.874994	0.892974	1.15381
0.594549	1.34142	0.702214	1.33342	1.03562	1.73205	0.882839	1.42653	1.40163
0.932061	1.37685	0.959028	1.38128	1.38515	0.85599	1.37016	1.12367	1.08406
1.05102	0.929033	0.348232	0.876566	1.75617	1.46467	1.07108	0.858379	1.70576
0.633199	1.00504	0.919149	1.36793	1.81229	1.50182	1.19156	1.41792	1.51602
0.913799	0.60502	0.339137	1.30334	1.20914	0.903038	0.87578	1.1375	1.1447
0.847195	0.801573	1.02503	1.85838	1.15056	1.09559	0.941858	1.48594	0.796598
0.913799	1.03492	1.12234	1.36737	1.25761	1.28511	0.604071	1.55139	1.0115
0.807355	1.27679	1.05866	1.17568	0.919912	1.06005	0.784085	1.51854	1.40054
0.0356239	1.09761	0.994218	0.889863	1.18523	1.3505	1.26843	1.36289	1.03914
0.903038	0.6107	1.02219	0.984042	1.37573	1.24732	1.20977	0.727703	0.739848
0.658097	0.97966	1.04124	1.10232	1.33914	1.14209	1.27798	0.45628	0.863146
0.495695	0.772308	0.838347	1.05381	1.61353	1.17505	1.23389	1.11836	0.953079
0.983313	0.583038	1.38184	1.44679	1.17632	1.76341	1.03773	1.01221	1.37128
0.942608	0.763836	1.05311	1.17249	1.14143	1.52657	0.847195	0.882056	1.56462
0.906121	0.728574	0.834307	1.19156	0.72334	0.981853	1.23266	1.12433	1.11636
1.15575	1.00072	1.19409	0.889084	0.84559	1.19661	0.708408	1.66038	1.18967
0.566572	1.1117	0.9115	1.44731	1.28392	1.13291	1.10299	1.05033	0.539035
0.436162	1.29278	1.0314	1.1846	1.35614	1.09828	0.735522	0.762987	1.11836
1.05866	1.27917	1.08338	0.932817	1.42008	1.37184	1.13027	1.10098	0.824564
0.446786	1.21164	1.23818	1.63366	1.50995	1.30393	0.939603	0.789103	0.999278
1.15056	1.26243	0.919912	1.28036	1.20477	1.31267	0.752749	1.28629	1.02361
1.05658	0.943359	1.3505	0.919149	1.12829	0.925999	1.0072	1.29337	0.885965
1.23879	1.23205	1.06281	1.34937	1.30393	0.927517	1.30451	0.903038	1.45733
0.943359	0.657183	1.25882	1.63273	1.24245	1.79077	1.25942	0.935083	1.334
0.978196	1.2345	0.777367	1.27858	1.04264	1.82944	1.52406	1.30918	1.31788
1.13159	0.946357	0.901494	0.511974	1.38073	1.0036	0.835924	1.17887	0.735522
1.14078	1.04893	1.48594	1.37907	1.07587	1.58832	0.821302	0.819668	1.18396
0.828632	0.612588	1.42868	1.22897	1.03492	1.92865	1.39177	1.39177	1.00432
0.916859	0.881273	1.53456	1.12168	1.22774	1.57483	0.997834	2.44122
0.879706	0.881273	1.51046	1.51147	1.75574	1.26903	1.49927	0.920674
0.963474	0.899949	1.01078	1.02645	1.79701	1.94298	0.970117	1.95568
0.820485	0.834307	0.702214	0.943359	1.38571	1.35558	1.0321	1.13553
0.90458	0.827819	1.01436	1.64108	1.86513	1.7941	0.876566	1.66403
0.654436	0.857583	1.37184	1.47301	1.8679	1.5435	0.967169	1.38405
0.97966	1.0036	1.03773	1.6234	1.59837	1.36625	1.19346	1.30801
0.714575	1.49313	1.48954	0.996389	1.69243	1.28333	1.06419	1.7536
1.16479	0.714575	0.68437	1.05381	1.55287	1.31034	1.18015	1.60502
1.40545	0.746743	0.995665	1.36401	0.823749	1.32654	0.983313	1.2302
0.725087	1.20914	0.878137	0.967906	0.871844	0.997834	1.19219	0.858379
1.01006	1.33914	0.811471	1.29101	1.28096	1.81147	1.49108	1.09018
1.57483	1.06764	0.698663	1.06074	1.45312	1.1884	0.539035	0.987685
1.51551	1.30042	0.737254	1.13947	1.62433	1.55925	0.695103	1.0321
1.06074	1.40436	0.954569	0.828632	0.730314	1.52155	0.560715	0.986957
0.828632	0.827819	0.944858	1.27679	0.986957	1.40436	0.721591	1.28865
0.967169	0.963474	0.997112	1.29042	1.13422	1.07382	0.874207	0.584963
1.21537	0.672652	0.710173	1.50233	1.27917	1.07382	0.964214	1.1564
0.756169	1.41576	0.703987	1.29748	1.6332	1.77821	1.38073	0.290424
0.891419	0.935837	1.09626	1.01078	1.16092	0.998557	0.9855	0.876566
1.03351	1.40163	0.90766	1.22033	1.21039	1.41197	1.168	1.13685
0.9855	0.986229	1.24975	1.48749	1.2302	1.36905	0.299831	1.25942
1.00504	0.691534	1.32193	1.43189	0.890641	1.44784	0.731183	1.31383
0.444667	0.647084	1.0036	1.18523	1.01078	1.37239	1.17121	1.46832
0.636915	0.822934	1.14143	1.11303		1.52457	1.12367	1.13093
0.60027	1.27679	1.01221	1.584		1.54449	1.16414	0.887525
0.835924	0.941858	1.05381	1.47923		1.5888	1.18206	0.85599
0.836732	0.895303	0.822934	1.61495		1.28392	1.12433	1.13291
0.831877	1.00791	1.01006	1.75146		1.78534	1.10501	1.19093
1.07245	1.35952	1.24306	1.74631		1.00216	1.34767	1.41143
0.839153	1.61164	1.43136	1.97563		1.51702	0.751892	1.15121
0.75873	1.543	1.17696	1.51702		1.18333	1.89801	0.822934
0.619178	1.22095	0.68437	1.6722		1.46153	1.09963	0.970117
0.768078	0.831877		1.77695		0.957543	1.8844	0.967169
1.12697	1.338		0.874207		0.889863	0.817214	1.1635
1.18777	1.07998		1.07587		1.33342	1.00935	1.34369
0.909197	0.796598		1.06143		1.47508	1.11237	1.16092
0.813114	1.12168		1.26003		1.18903	1.18142	1.72596
1.36008	0.756169		1.17951			1.41792	1.11836
1.16736	0.707525		1.21599			1.48697	1.35163
1.22589	0.791606		1.34483			1.16157	1.27739
0.989139	0.978928		0.964214			1.07176	1.31962
0.818032	0.899949		1.09828			0.822934	1.17121
0.965692	1.01935		1.50386			0.861558	1.05311
1.37518	1.07039		1.84679			0.784085	1.43936
0.564622	1.16993		1.60975			1.48954
1.19409	0.96643		1.35558			1.3454
1.02077	1.12234		1.2552			1.32654
0.964953	0.770618		1.74502			0.939603
0.671746	0.744161		1.39451			0.697774
0.97673	0.571434		0.762987			0.345964
1.19346	0.792439		1.03844			1.14926
0.650765	1.3774		1.00288			1.6526
0.410341	1.21599		1.18206			1.39342
0.789938	0.721591		1.36905			1.27679
0.666302	0.773152		1.15121			0.730314
0.855192	1.41088		1.41792			0.882839
0.409255	1.38184		1.15445			1.19912
1.01507	0.937344		0.909965			1.12565
0.733788	1.18333		1.21661			1.11437
0.991318	0.57628		0.944858			1.09153
0.908429	0.981122					1.40218
0.851199	0.505891					0.868687
1.43883	1.10299					1.02503
0.752749	1.14535					0.664483
1.27262	0.87578					1.58207
1.29924	0.872632					0.614474
0.423309	1.20414					0.736388
0.393965	1.30276					1.07451
	1.05033					1.66948
	1.33514					0.866315
	1.42223					0.772308
	1.11303					0.951588
	1.2461					1.40762
	0.953079					1.01863
	0.827819					1.4526
	0.940355
	0.964214
	0.889863
	1.03281
	0.916859
	0.664483
	1.0552
	1.18587
	0.564622
	0.962734
	0.407081
	0.706641

## Sheet: Fig 2d
Fig. 2d	Neuronally differentiated SH-SY5Y DAGLB TGN quantification
Diff_Cas9_1	Diff_BKO_1	Diff_EKO_1	Diff_Cas9_2	Diff_BKO_2	Diff_EKO_2	Diff_Cas9_3	Diff_BKO_3	Diff_EKO_3
1.26544	1.72115	1.21412	1.34369	1.75232	1.51602	1.13422	1.31904	1.57821
0.951588	1.5008	1.26784	1.38902	1.63366	1.26784	1.14861	1.47923	1.39944
1.02503	1.47508	1.38515	1.26183	1.50691	1.48594	1.20664	1.58159	1.48388
1.14731	1.35219	1.31092	1.32998	1.71282	1.45207	1.20977	1.45628	1.53903
1.15316	1.63552	1.48336	1.50182	1.5145	1.43776	1.36065	1.39726	1.51954
1.10434	1.36625	1.30626	1.42761	1.80116	1.36737	1.19409	1.66993	1.54449
1.09356	1.43776	1.25217	1.13422	1.62901	1.50131	1.21039	1.53257	1.37629
0.990592	1.31962	1.40218	1.33971	1.47508	1.43563	1.10836	1.48543	1.43563
0.968644	1.23327	1.37295	1.23756	1.53007	1.39726	1.06557	1.44943	1.36065
1.14339	1.52055	1.42277	1.19156	1.59024	1.37796	1.14405	1.514	1.38405
			1.3202	1.80405	1.47923	1.25399	1.426	1.47353
			1.2394	1.51299	1.58785	1.02077	1.45207	1.57289
			1.18142	1.56998	1.43616	1.04614	1.37295	1.45418
			1.34312	1.49672	1.61306	1.24306	1.44996	1.59979
			1.21537	1.72683	1.32193	1.14731	1.25338	1.37462
			1.29866	1.63366	1.36569	0.961253	1.22157	1.45418
			1.42438	1.56608	1.47197	1.11836	1.426	1.38791
			1.3774		1.33228	1.08542	1.19975	1.3835
			1.43189		1.44467	0.981853	1.20351	1.45523
			1.27501		1.32711	1.09828	1.52557	1.33857

## Sheet: Fig 2e
Fig. 2e	Uncropped blots

## Sheet: Fig 2f
Fig. 2f	Quantification of DAGLB from WBs, normalised to alpha-tubulin, relative to the median control (Cas9 only) level
Cas9	AP4B1	AP4E1
0.928142	1.36795	1.1608
1.07186	1.71089	1.27091
1.16085	1.27451	1.22723
0.919722	1.68149	2.03562

## Sheet: Fig 5b
Fig. 5b	Quantification of colocalisation between SERINC1-Clover and ATG9A in control and AP-4 knockdown (KD) cells, using Pearson’s Correlation Coefficient (PCC)
NT1	AP4KD1	NT2	AP4KD2
0.44	0.11	0.44	0.2
0.43	0.2	0.52	0.28
0.37	0.2	0.4	0.15
0.45	0.17	0.42	0.13
0.41	0.15	0.37	0.17
0.38	0.14	0.36	0.13
0.4	0.16	0.34	0.21
0.44	0.14	0.31	0.18
0.3	0.14	0.33	0.16
0.34	0.21	0.43	0.16
0.36	0.15	0.33	0.14
0.36	0.22	0.46	0.12
0.34	0.18	0.38	0.14
0.39	0.2	0.44	0.21
0.33	0.2	0.34	0.14
0.42	0.23	0.24	0.17
0.31	0.2	0.25	0.16
0.31	0.18	0.31	0.16
0.37	0.2	0.28	0.13
0.45	0.12	0.4	0.2

[truncated: 19 more sheets: Fig 5d, Fig 6b, Fig 6c, Fig 6d, Fig 6f, Fig 7b, Fig 7c, Fig 7d, Fig 7f-h, Supplementary Fig. 1a, Supplementary Fig. 1c, d, Supplementary Fig. 2b, Supplementary Fig. 2d, Supplementary Fig. 4b, Supplementary Fig. 4d, Supplementary Fig. 5b, Supplementary Fig. 6b-d, Supplementary Fig. 7a-c, Supplementary Fig. 7d-f]
